# Supplementary material for: Insights into 6S RNA in lactic acid bacteria (LAB)
Source: BMC Genom Data. 2021 Sep 3;22:29. doi: 10.1186/s12863-021-00983-2 (PMC8414754; doi:10.1186/s12863-021-00983-2)
Supplement: Supplementary file 1 — Additional file 1 List of genomes and 6S RNAs (xls). List of LAB genomes used in this study including tax annotation, assembly status, location of the predicted 6S RNA. [file 12863_2021_983_MOESM1_ESM.xls]

## Sheet: 6S RNA candidates
Family	Species	Strain	TaxID	Genome Level	Chromosomes/Contigs	Note	6S RNA Chromosome/Contig	6S RNA Locus	NCBI FASTA
Aerococcaceae	Abiotrophia defectiva	ATCC 49176	GCF_000160075.2	partial	4		NZ_KI535340.1	+,295450-295639	Abiotrophia_defectiva_ATCC_49176__GCF_000160075.2
Aerococcaceae	Aerococcus christensenii	CCUG28831	GCF_001543105.1	complete	1		NZ_CP014159.1	-,1433374-1433557	Aerococcus_christensenii__GCF_001543105.1
Aerococcaceae	Aerococcus sanguinicola	CCUG43001	GCF_001543145.1	complete	1		NZ_CP014160.1	+,167280-167469	Aerococcus_sanguinicola__GCF_001543145.1
Aerococcaceae	Aerococcus urinae	ACS-120-V-Col10a	GCF_000193205.1	complete	1		NC_015278.1	-,993061-993243	Aerococcus_urinae_ACS-120-V-Col10a__GCF_000193205.1
Aerococcaceae	Aerococcus urinae	CCUG36881	GCF_001543175.1	complete	1		NZ_CP014161.1	+,1067911-1068093	Aerococcus_urinae__GCF_001543175.1
Aerococcaceae	Aerococcus urinaeequi	CCUG28094	GCF_001543205.1	complete	1		NZ_CP014162.1	-,1721290-1721477	Aerococcus_urinaeequi__GCF_001543205.1
Aerococcaceae	Aerococcus urinaeequi	USDA-ARS-USMARC-56713	GCF_001518795.1	complete	1		NZ_CP013988.1	+,1335535-1335722	Aerococcus_urinaeequi__GCF_001518795.1
Aerococcaceae	Aerococcus urinaehominis	CCUG42038B	GCF_001543245.1	complete	1		NZ_CP014163.1	-,1519531-1519717	Aerococcus_urinaehominis__GCF_001543245.1
Aerococcaceae	Aerococcus viridans	CCUG4311	GCF_001543285.1	complete	1		NZ_CP014164.1	-,856457-856644	Aerococcus_viridans__GCF_001543285.1
Aerococcaceae	Dolosicoccus paucivorans	UMB0852 ERR1203602.1795	GCF_002871685.1	partial	81		NZ_PNHE01000023.1	+,20059-20245	Dolosicoccus_paucivorans__GCF_002871685.1
Aerococcaceae	Dolosicoccus paucivorans	UMB0860 ERR1203707.1795	GCF_002871385.1	partial	74		NZ_PNFY01000008.1	+,17696-17882	Dolosicoccus_paucivorans__GCF_002871385.1
Aerococcaceae	Eremococcus coleocola	DSM 15696	GCF_000428865.1	partial	48		NZ_AUAT01000001.1	+,143919-144107	Eremococcus_coleocola_DSM_15696__GCF_000428865.1
Aerococcaceae	Facklamia hominis	UMB0111 .1693	GCF_002861185.1	partial	52	2nd-iteration	NZ_PKHF01000013.1	+,56957,57140	Facklamia_hominis__GCF_002861185.1
Aerococcaceae	Facklamia ignava	UMB0898 ERR1203642.1795	GCF_002847645.1	partial	47		NZ_PKHE01000003.1	-,16999-17187	Facklamia_ignava__GCF_002847645.1
Aerococcaceae	Facklamia sourekii	ATCC 700629	GCF_000518205.1	partial	48		NZ_JADD01000028.1	+,25629-25821	Facklamia_sourekii_ATCC_700629__GCF_000518205.1
Aerococcaceae	Globicatella sanguinis	UMB0514 ERR1203656.1795	GCF_002847845.1	partial	143		NZ_PKJD01000059.1	-,3830-4021	Globicatella_sanguinis__GCF_002847845.1
Carnobacteriaceae	Agitococcus lubricus	DSM 5822 Ga018344	GCF_003051055.1	partial	66		n/a	n/a	Agitococcus_lubricus__GCF_003051055.1
Carnobacteriaceae	Alkalibacterium olivapovliticus	DSM 13175 Ga018099	GCF_003003275.1	partial	80		NZ_PVTO01000002.1	+,103449-103636	Alkalibacterium_olivapovliticus__GCF_003003275.1
Carnobacteriaceae	Allofustis seminis	DSM 15817	GCF_000374325.1	partial	14		NZ_KB894079.1	-,12029-12214	Allofustis_seminis_DSM_15817__GCF_000374325.1
Carnobacteriaceae	Atopobacter phocae	ATCC BAA-285	GCF_000526675.1	partial	82		NZ_JAGN01000001.1	-,2171-2360	Atopobacter_phocae_ATCC_BAA-285__GCF_000526675.1
Carnobacteriaceae	Atopococcus tabaci	DSM 17538	GCF_000429585.1	partial	139		NZ_AUCD01000034.1	-,12430-12615	Atopococcus_tabaci_DSM_17538__GCF_000429585.1
Carnobacteriaceae	Carnobacterium alterfunditum	DSM 5972 strain pf4	GCF_000744115.1	partial	7		NZ_JQLG01000004.1	-,1984715-1984902	Carnobacterium_alterfunditum_DSM_5972__GCF_000744115.1
Carnobacteriaceae	Carnobacterium divergens	MFPA43A1505	GCF_900258435.1	partial	4		NZ_LT992558.1	+,1928013-1928203	Carnobacterium_divergens__GCF_900258435.1
Carnobacteriaceae	Carnobacterium funditum	DSM 5970 strain pf3	GCF_000744185.1	partial	2		NZ_JQLL01000001.1	+,770541-770728	Carnobacterium_funditum_DSM_5970__GCF_000744185.1
Carnobacteriaceae	Carnobacterium gallinarum	DSM 4847 strain MT44	GCF_000744375.1	partial	5		NZ_JQLU01000005.1	+,2006571-2006761	Carnobacterium_gallinarum_DSM_4847__GCF_000744375.1
Carnobacteriaceae	Carnobacterium inhibens subsp. gilichinskyi	WN1359	GCF_000493735.1	complete	6		NC_022606.1	-,800671-800858	Carnobacterium_inhibens_subsp__gilichinskyi__GCF_000493735.1
Carnobacteriaceae	Carnobacterium jeotgali	MS3	GCF_000745125.1	partial	12		NZ_JQNF01000005.1	-,312828-313015	Carnobacterium_jeotgali_MS3__GCF_000745125.1
Carnobacteriaceae	Carnobacterium maltaromaticum	LMA28	GCF_000317975.2	complete	1		NC_019425.2	+,602760-602950	Carnobacterium_maltaromaticum_LMA28__GCF_000317975.2
Carnobacteriaceae	Carnobacterium mobile	DSM 4848 strain MT37L	GCF_000744825.1	partial	6		NZ_JQMR01000001.1	+,788765-788952	Carnobacterium_mobile_DSM_4848__GCF_000744825.1
Carnobacteriaceae	Carnobacterium pleistocenium	FTR1	GCF_000744285.1	partial	4		NZ_JQLQ01000002.1	+,1763573-1763760	Carnobacterium_pleistocenium_FTR1__GCF_000744285.1
Carnobacteriaceae	Dolosigranulum pigrum	KPL1914	GCF_003263915.1	partial	76		NZ_NAJJ01000029.1	-,5698-5880	Dolosigranulum_pigrum__GCF_003263915.1
Carnobacteriaceae	Dolosigranulum pigrum	KPL1922_CDC39-95	GCF_003264145.1	partial	75		NZ_NAQX01000055.1	+,216521-216703	Dolosigranulum_pigrum__GCF_003264145.1
Carnobacteriaceae	Dolosigranulum pigrum	KPL1930_CDC2949-98	GCF_003264135.1	partial	92		NZ_NAQW01000054.1	+,228791-228973	Dolosigranulum_pigrum__GCF_003264135.1
Carnobacteriaceae	Dolosigranulum pigrum	KPL1931_CDC4294-98	GCF_003264085.1	partial	82		NZ_NAQV01000019.1	-,35358-35540	Dolosigranulum_pigrum__GCF_003264085.1
Carnobacteriaceae	Dolosigranulum pigrum	KPL1932_CDC4420-98	GCF_003264065.1	partial	69		NZ_NAQU01000069.1	+,324908-325090	Dolosigranulum_pigrum__GCF_003264065.1
Carnobacteriaceae	Dolosigranulum pigrum	KPL1933_CDC4545-98	GCF_003264045.1	partial	19		NZ_NAQT01000001.1	+,94893-95075	Dolosigranulum_pigrum__GCF_003264045.1
Carnobacteriaceae	Dolosigranulum pigrum	KPL1934_CDC4709-98	GCF_003264015.1	partial	82		NZ_NAQS01000030.1	+,41774-41956	Dolosigranulum_pigrum__GCF_003264015.1
Carnobacteriaceae	Dolosigranulum pigrum	KPL1937_CDC4199-99	GCF_003264005.1	partial	65		NZ_NAQR01000061.1	-,12995-13177	Dolosigranulum_pigrum__GCF_003264005.1
Carnobacteriaceae	Dolosigranulum pigrum	KPL1938_CDC4791-99	GCF_003263975.1	partial	64		NZ_NAQQ01000012.1	-,54956-55138	Dolosigranulum_pigrum__GCF_003263975.1
Carnobacteriaceae	Dolosigranulum pigrum	KPL1939_CDC4792-99	GCF_003263965.1	partial	47		NZ_NAQP01000043.1	+,400823-401005	Dolosigranulum_pigrum__GCF_003263965.1
Carnobacteriaceae	Granulicatella adiacens	ATCC 49175	GCF_000160675.1	partial	10		NZ_GG694015.1	-,366201-366390	Granulicatella_adiacens_ATCC_49175__GCF_000160675.1
Carnobacteriaceae	Jeotgalibaca dankookensis	EX-07	GCF_002005405.1	complete	2		NZ_CP019728.1	-,485717-485906	Jeotgalibaca_dankookensis__GCF_002005405.1
Carnobacteriaceae	Lacticigenium naphtae	DSM 19658	GCF_000425865.1	partial	32		NZ_AUEG01000001.1	+,153763-153949	Lacticigenium_naphtae_DSM_19658__GCF_000425865.1
Carnobacteriaceae	Marinilactibacillus psychrotolerans	42ea	GCF_900163775.1	partial	174		NZ_FUKW01000097.1	-,659-850	Marinilactibacillus_psychrotolerans_42ea__GCF_900163775.1
Carnobacteriaceae	Trichococcus alkaliphilus	B5	GCF_003008695.1	partial	25		NZ_PXZT01000001.1	+,321003-321193	Trichococcus_alkaliphilus__GCF_003008695.1
Carnobacteriaceae	Trichococcus collinsii		GCF_900067155.1	partial	6		NZ_FJNA01000001.1	+,572668-572857	Trichococcus_collinsii__GCF_900067155.1
Carnobacteriaceae	Trichococcus flocculiformis		GCF_900067465.1	partial	91		NZ_FJMZ01000007.1	-,48065-48254	Trichococcus_flocculiformis__GCF_900067465.1
Carnobacteriaceae	Trichococcus paludicola	B7-2	GCF_003052295.1	partial	5		NZ_QBLC01000004.1	+,140149-140339	Trichococcus_paludicola__GCF_003052295.1
Carnobacteriaceae	Trichococcus palustris		GCF_900067125.1	partial	17		NZ_FJNE01000005.1	-,71688-71877	Trichococcus_palustris__GCF_900067125.1
Carnobacteriaceae	Trichococcus pasteurii		GCF_900079135.1	partial	21		NZ_FWEY01000001.1	+,618920-619109	Trichococcus_pasteurii__GCF_900079135.1
Carnobacteriaceae	Trichococcus patagoniensis	DSM 18806 Ga019238	GCF_003051085.1	partial	50		NZ_QAOM01000001.1	-,157219-157409	Trichococcus_patagoniensis__GCF_003051085.1
Enterococcaceae	Bavariicoccus seileri	DSM 19936	GCF_000421665.1	partial	109		NZ_ATXL01000031.1	-,1605-1796	Bavariicoccus_seileri_DSM_19936__GCF_000421665.1
Enterococcaceae	Enterococcus aquimarinus	DSM 17690	GCF_001885765.1	partial	46		NZ_JXKD01000004.1	-,122938-123132	Enterococcus_aquimarinus__GCF_001885765.1
Enterococcaceae	Enterococcus asini	DSM 11492	GCF_001885725.1	partial	55		NZ_JXKE01000007.1	-,102108-102302	Enterococcus_asini__GCF_001885725.1
Enterococcaceae	Enterococcus avium	639_EFCM 100	GCF_001057755.1	partial	369		NZ_JUZB01000292.1	-,25735-25929	Enterococcus_avium__GCF_001057755.1
Enterococcaceae	Enterococcus avium	DSM 20679	GCF_001885775.1	partial	181		NZ_JXKF01000024.1	+,51806-52000	Enterococcus_avium__GCF_001885775.1
Enterococcaceae	Enterococcus caccae	DSM 19114	GCF_001885825.1	partial	57		NZ_JXKJ01000005.1	+,158860-159054	Enterococcus_caccae__GCF_001885825.1
Enterococcaceae	Enterococcus canintestini	49 E49	GCF_002269685.1	partial	24		NZ_LHUG01000002.1	-,68582-68776	Enterococcus_canintestini__GCF_002269685.1
Enterococcaceae	Enterococcus canis	DSM 17029	GCF_001885805.1	partial	82		NZ_JXKH01000003.1	-,182027-182221	Enterococcus_canis__GCF_001885805.1
Enterococcaceae	Enterococcus casseliflavus	EC20	GCF_000157355.2	complete	1		NC_020995.1	+,3097150-3097345	Enterococcus_casseliflavus_EC20__GCF_000157355.2
Enterococcaceae	Enterococcus columbae	DSM 7374	GCF_000373065.1	partial	40		NZ_KB890281.1	-,39202-39394	Enterococcus_columbae_DSM_7374___ATCC_51263__GCF_000373065.1
Enterococcaceae	Enterococcus devriesei	DSM 22802	GCF_001885905.1	partial	65		NZ_JXKM01000013.1	-,42723-42917	Enterococcus_devriesei__GCF_001885905.1
Enterococcaceae	Enterococcus durans	BDGP3	GCF_002277935.1	complete	2		NZ_CP022930.1	-,1483950-1484145	Enterococcus_durans__GCF_002277935.1
Enterococcaceae	Enterococcus durans	KLDS 6.0930	GCF_001267865.1	complete	3		NZ_CP012384.1	-,758466-758661	Enterococcus_durans__GCF_001267865.1
Enterococcaceae	Enterococcus durans	KLDS6.0933	GCF_001267395.1	complete	3		NZ_CP012366.1	-,1830185-1830380	Enterococcus_durans__GCF_001267395.1
Enterococcaceae	Enterococcus faecalis	ARO1/DG	GCF_002814115.1	complete	5		NZ_CP022488.1	+,1646855-1647048	Enterococcus_faecalis_ARO1_DG__GCF_002814115.1
Enterococcaceae	Enterococcus faecalis	ATCC 29212	GCF_000742975.1	complete	3		NZ_CP008816.1	+,956553-956746	Enterococcus_faecalis_ATCC_29212__GCF_000742975.1
Enterococcaceae	Enterococcus faecalis	CLB21560	GCF_001989555.1	complete	3		NZ_CP019512.1	+,1866368-1866561	Enterococcus_faecalis__GCF_001989555.1
Enterococcaceae	Enterococcus faecalis	D32	GCF_000281195.1	complete	3		NC_018221.1	+,1703863-1704056	Enterococcus_faecalis_D32__GCF_000281195.1
Enterococcaceae	Enterococcus faecalis	DENG1	GCF_000550745.1	complete	1		NZ_CP004081.1	+,1907907-1908100	Enterococcus_faecalis_DENG1__GCF_000550745.1
Enterococcaceae	Enterococcus faecalis	W11	GCF_002355755.1	complete	1		NZ_AP017623.1	+,1674012-1674205	Enterococcus_faecalis__GCF_002355755.1
Enterococcaceae	Enterococcus faecalis	FDAARGO 338	GCF_002208945.1	complete	1		NZ_CP022059.1	+,2167494-2167687	Enterococcus_faecalis__GCF_002208945.1
Enterococcaceae	Enterococcus faecalis	FDAARGO 324	GCF_003030425.1	complete	4		NZ_CP028285.1	+,1911257-1911450	Enterococcus_faecalis__GCF_003030425.1
Enterococcaceae	Enterococcus faecalis	H25	GCF_002289045.2	complete	1		NZ_CP029612.1	+,1875170-1875363	Enterococcus_faecalis__GCF_002289045.2
Enterococcaceae	Enterococcus faecalis	KB1	GCF_001689055.2	complete	1		NZ_CP015410.2	+,2364118-2364311	Enterococcus_faecalis__GCF_001689055.2
Enterococcaceae	Enterococcus faecalis	L12	GCF_001886675.1	complete	1		NZ_CP018102.1	+,1709452-1709645	Enterococcus_faecalis__GCF_001886675.1
Enterococcaceae	Enterococcus faecalis	L9	GCF_001878735.1	complete	1		NZ_CP018004.1	+,1642193-1642386	Enterococcus_faecalis__GCF_001878735.1
Enterococcaceae	Enterococcus faecalis	LD33	GCF_001598635.1	complete	1		NZ_CP014949.1	+,854818-855011	Enterococcus_faecalis__GCF_001598635.1
Enterococcaceae	Enterococcus faecalis	OG1RF	GCF_000172575.2	complete	1		NC_017316.1	+,1711673-1711866	Enterococcus_faecalis_OG1RF__GCF_000172575.2
Enterococcaceae	Enterococcus faecalis	sorialis	GCF_002163735.1	complete	3		NZ_CP015883.1	+,1811134-1811327	Enterococcus_faecalis__GCF_002163735.1
Enterococcaceae	Enterococcus faecalis	Symbioflor 1	GCF_000317915.1	complete	1		NC_019770.1	+,1734233-1734426	Enterococcus_faecalis_str__Symbioflor_1__GCF_000317915.1
Enterococcaceae	Enterococcus faecalis	TY1	GCF_003345275.1	complete	3		NZ_CP031027.1	+,1826305-1826498	Enterococcus_faecalis__GCF_003345275.1
Enterococcaceae	Enterococcus faecalis	V583	GCF_000007785.1	complete	4		NC_004668.1	+,1917734-1917927	Enterococcus_faecalis_V583__GCF_000007785.1
Enterococcaceae	Enterococcus faecium	6E6	GCF_001518735.1	complete	3		NZ_CP013994.1	+,2584222-2584417	Enterococcus_faecium__GCF_001518735.1
Enterococcaceae	Enterococcus faecium	16-346	GCF_002761555.1	complete	1		NZ_CP021849.1	+,2562499-2562694	Enterococcus_faecium__GCF_002761555.1
Enterococcaceae	Enterococcus faecium	2014-VREF-41	GCF_002007625.1	complete	5		NZ_CP019208.1	-,2647411-2647606	Enterococcus_faecium__GCF_002007625.1
Enterococcaceae	Enterococcus faecium	64/3	GCF_001298485.1	complete	1		NZ_CP012522.1	+,1159017-1159212	Enterococcus_faecium__GCF_001298485.1
Enterococcaceae	Enterococcus faecium	AALTL	GCF_002880635.1	complete	3		NZ_CP025754.1	-,1530169-1530364	Enterococcus_faecium__GCF_002880635.1
Enterococcaceae	Enterococcus faecium	Aus0004	GCF_000250945.1	complete	4		NC_017022.1	+,2529626-2529821	Enterococcus_faecium_Aus0004__GCF_000250945.1
Enterococcaceae	Enterococcus faecium	Aus0085	GCF_000444405.1	complete	7		NC_021994.1	+,2582630-2582825	Enterococcus_faecium_Aus0085__GCF_000444405.1
Enterococcaceae	Enterococcus faecium	AUSMDU00004024	GCF_003020745.1	complete	3		NZ_CP027517.1	+,2475518-2475713	Enterococcus_faecium__GCF_003020745.1
Enterococcaceae	Enterococcus faecium	AUSMDU00004028	GCF_003020725.1	complete	5		NZ_CP027512.1	+,2460460-2460655	Enterococcus_faecium__GCF_003020725.1
Enterococcaceae	Enterococcus faecium	AUSMDU00004055	GCF_003020705.1	complete	6		NZ_CP027506.1	+,2347573-2347768	Enterococcus_faecium__GCF_003020705.1
Enterococcaceae	Enterococcus faecium	AUSMDU00004142	GCF_003020765.1	complete	5		NZ_CP027501.1	+,2508597-2508792	Enterococcus_faecium__GCF_003020765.1
Enterococcaceae	Enterococcus faecium	AUSMDU00004167	GCF_003020685.1	complete	4		NZ_CP027497.1	+,2496809-2497004	Enterococcus_faecium__GCF_003020685.1
Enterococcaceae	Enterococcus faecium	BM4105-RF	GCF_003269465.1	complete	1		NZ_CP030110.1	+,2335319-2335514	Enterococcus_faecium__GCF_003269465.1
Enterococcaceae	Enterococcus faecium	CFSAN059070	GCF_003071425.1	complete	4		NZ_CP020484.1	+,2461792-2461987	Enterococcus_faecium__GCF_003071425.1
Enterococcaceae	Enterococcus faecium	CFSAN059071	GCF_003071445.1	complete	4		NZ_CP020488.1	+,2464841-2465036	Enterococcus_faecium__GCF_003071445.1
Enterococcaceae	Enterococcus faecium	DO	GCF_000174395.2	complete	4		NC_017960.1	+,2393213-2393408	Enterococcus_faecium_DO__GCF_000174395.2
Enterococcaceae	Enterococcus faecium	E1	GCF_001886635.1	complete	5		NZ_CP018065.1	-,344851-345046	Enterococcus_faecium__GCF_001886635.1
Enterococcaceae	Enterococcus faecium	E232	GCF_002777275.1	complete	5		NZ_CP017787.1	+,2436187-2436382	Enterococcus_faecium__GCF_002777275.1
Enterococcaceae	Enterococcus faecium	E240	GCF_002761255.1	complete	5		NZ_CP017792.1	+,2436187-2436382	Enterococcus_faecium__GCF_002761255.1
Enterococcaceae	Enterococcus faecium	E243	GCF_002761275.1	complete	5		NZ_CP017797.1	+,2436187-2436382	Enterococcus_faecium__GCF_002761275.1
Enterococcaceae	Enterococcus faecium	E39	GCF_001635875.1	complete	6		NZ_CP011281.1	+,2357080-2357275	Enterococcus_faecium__GCF_001635875.1
Enterococcaceae	Enterococcus faecium	E745	GCF_001750885.1	complete	7		NZ_CP014529.1	+,2390920-2391115	Enterococcus_faecium__GCF_001750885.1
Enterococcaceae	Enterococcus faecium	ER03933.3A	GCF_002848625.1	complete	4		NZ_CP023780.1	+,2429097-2429292	Enterococcus_faecium__GCF_002848625.1
Enterococcaceae	Enterococcus faecium	ER04120.3A	GCF_002848645.1	complete	5		NZ_CP023784.1	+,2436408-2436603	Enterococcus_faecium__GCF_002848645.1
Enterococcaceae	Enterococcus faecium	ER04462.3A	GCF_002848685.1	complete	5		NZ_CP023789.1	+,2433429-2433624	Enterococcus_faecium__GCF_002848685.1
Enterococcaceae	Enterococcus faecium	ER04484.3A	GCF_002848665.1	complete	5		NZ_CP023794.1	+,2434865-2435060	Enterococcus_faecium__GCF_002848665.1
Enterococcaceae	Enterococcus faecium	ER04526.3A	GCF_002848745.1	complete	5		NZ_CP023808.1	+,2434864-2435059	Enterococcus_faecium__GCF_002848745.1
Enterococcaceae	Enterococcus faecium	ER04526.5A	GCF_002848725.1	complete	5		NZ_CP023799.1	+,2433468-2433663	Enterococcus_faecium__GCF_002848725.1
Enterococcaceae	Enterococcus faecium	ER04619.3A	GCF_002848705.1	complete	4		NZ_CP023804.1	+,2434866-2435061	Enterococcus_faecium__GCF_002848705.1
Enterococcaceae	Enterococcus faecium	FDAARGO	GCF_002983785.1	complete	2		NZ_CP027402.1	-,2291210-2291405	Enterococcus_faecium__GCF_002983785.1
Enterococcaceae	Enterococcus faecium	ISMMS_VR	GCF_001720945.1	complete	6		NZ_CP012430.1	-,2868459-2868654	Enterococcus_faecium__GCF_001720945.1
Enterococcaceae	Enterococcus faecium	ISMMS_VR	GCF_001721065.1	complete	5		NZ_CP012460.1	-,2767714-2767909	Enterococcus_faecium__GCF_001721065.1
Enterococcaceae	Enterococcus faecium	ISMMS_VR	GCF_001721905.1	complete	7		NZ_CP016163.1	-,745004-745199	Enterococcus_faecium__GCF_001721905.1
Enterococcaceae	Enterococcus faecium	ISMMS_VR	GCF_001953235.1	complete	5		NZ_CP018828.1	+,2376643-2376838	Enterococcus_faecium__GCF_001953235.1
Enterococcaceae	Enterococcus faecium	ISMMS_VR	GCF_001953255.1	complete	5		NZ_CP018830.1	+,2372816-2373011	Enterococcus_faecium__GCF_001953255.1
Enterococcaceae	Enterococcus faecium	2014-VREF-114	GCF_002024245.1	complete	7		NZ_CP019970.1	-,2325784-2325979	Enterococcus_faecium__GCF_002024245.1
Enterococcaceae	Enterococcus faecium	2014-VREF-268	GCF_002025045.1	complete	4		NZ_CP019992.1	-,1267656-1267851	Enterococcus_faecium__GCF_002025045.1
Enterococcaceae	Enterococcus faecium	2014-VREF-63	GCF_002025065.1	complete	4		NZ_CP019988.1	+,2330565-2330760	Enterococcus_faecium__GCF_002025065.1
Enterococcaceae	Enterococcus faecium	isolate EFE11651	GCF_900044005.1	partial	4		NZ_LN999987.1	+,2393580-2393775	Enterococcus_faecium__GCF_900044005.1
Enterococcaceae	Enterococcus faecium	K60-39	GCF_002334625.1	complete	5		NZ_CP023423.1	+,2356268-2356463	Enterococcus_faecium__GCF_002334625.1
Enterococcaceae	Enterococcus faecium	LS170308	GCF_002831505.1	complete	2		NZ_CP025077.1	-,303406-303601	Enterococcus_faecium__GCF_002831505.1
Enterococcaceae	Enterococcus faecium	NRRL B-2354	GCF_000336405.1	complete	2		NC_020207.1	+,2330636-2330831	Enterococcus_faecium_NRRL_B-2354__GCF_000336405.1
Enterococcaceae	Enterococcus faecium	SC4	GCF_002848385.1	complete	3		NZ_CP025425.1	+,2387497-2387692	Enterococcus_faecium__GCF_002848385.1
Enterococcaceae	Enterococcus faecium	T110	GCF_000737555.1	complete	2		NZ_CP006030.1	+,2363336-2363531	Enterococcus_faecium_T110__GCF_000737555.1
Enterococcaceae	Enterococcus faecium	UW7606x64/3 TC1	GCF_001412695.1	complete	2		NZ_CP013009.1	-,400579-400774	Enterococcus_faecium__GCF_001412695.1
Enterococcaceae	Enterococcus faecium	UW8175	GCF_001587115.1	complete	4		NZ_CP011828.1	-,470333-470528	Enterococcus_faecium__GCF_001587115.1
Enterococcaceae	Enterococcus faecium	VRE001	GCF_001895905.1	complete	4		NZ_CP018071.1	-,2830124-2830319	Enterococcus_faecium__GCF_001895905.1
Enterococcaceae	Enterococcus faecium	WEFA23	GCF_002850515.1	complete	1		NZ_CP021885.1	+,812955-813150	Enterococcus_faecium__GCF_002850515.1
Enterococcaceae	Enterococcus faecium	A_020709_82	GCF_002442955.1	complete	5		NZ_CP018128.1	+,2363535-2363730	Enterococcus_faecium__GCF_002442955.1
Enterococcaceae	Enterococcus gallinarum	298EA1	GCF_003320875.1	partial	1		NZ_KZ846567.1	+,3558481-3558675	Enterococcus_gallinarum__GCF_003320875.1
Enterococcaceae	Enterococcus gallinarum	2A8_DIV0586	GCF_002140495.1	partial	7		NZ_NGMQ01000002.1	-,259228-259422	Enterococcus_gallinarum__GCF_002140495.1
Enterococcaceae	Enterococcus gallinarum	DSM 24841	GCF_001886155.1	partial	134		NZ_JXKP01000018.1	+,14535-14729	Enterococcus_gallinarum__GCF_001886155.1
Enterococcaceae	Enterococcus gallinarum	EG2	GCF_000157255.1	partial	14		NZ_GG670290.1	-,52276-52470	Enterococcus_gallinarum_EG2__GCF_000157255.1
Enterococcaceae	Enterococcus gallinarum	OF05-6AC	GCF_003434285.1	partial	15		NZ_QVHY01000006.1	-,54114-54308	Enterococcus_gallinarum__GCF_003434285.1
Enterococcaceae	Enterococcus gilvus	CR1	GCF_003343305.1	complete	4		NZ_CP030932.1	+,2165538-2165732	Enterococcus_gilvus__GCF_003343305.1
Enterococcaceae	Enterococcus haemoperoxidus	DSM 15920	GCF_001885985.1	partial	77		NZ_JXKS01000003.1	-,169556-169750	Enterococcus_haemoperoxidus__GCF_001885985.1
Enterococcaceae	Enterococcus hermanniensis	DSM 17122	GCF_001885945.1	partial	47		NZ_JXKQ01000001.1	+,414593-414787	Enterococcus_hermanniensis__GCF_001885945.1
Enterococcaceae	Enterococcus hirae	ATCC 9790	GCF_000271405.2	complete	2		NC_018081.1	-,1325923-1326118	Enterococcus_hirae_ATCC_9790__GCF_000271405.2
Enterococcaceae	Enterococcus hirae	FDAARGOS_234	GCF_002278015.2	complete	1		NZ_CP023011.2	-,1078495-1078690	Enterococcus_hirae__GCF_002278015.2
Enterococcaceae	Enterococcus hirae	R17	GCF_001641305.1	complete	2		NZ_CP015516.1	+,2458720-2458915	Enterococcus_hirae__GCF_001641305.1
Enterococcaceae	Enterococcus italicus	DSM 15952	GCF_000185365.1	partial	55		NZ_GL622241.1	+,519508-519702	Enterococcus_italicus_DSM_15952__GCF_000185365.1
Enterococcaceae	Enterococcus malodoratus	DSM 20681	GCF_001886025.1	partial	123		NZ_JXKU01000022.1	-,51072-51266	Enterococcus_malodoratus__GCF_001886025.1
Enterococcaceae	Enterococcus mundtii	DSM 4838	GCF_002813755.1	complete	2		NZ_CP018061.1	+,2686520-2686715	Enterococcus_mundtii__GCF_002813755.1
Enterococcaceae	Enterococcus mundtii	EMB156	GCF_002216705.1	complete	1		NZ_CP022340.1	+,2662476-2662671	Enterococcus_mundtii__GCF_002216705.1
Enterococcaceae	Enterococcus mundtii	QU 25	GCF_000504125.1	complete	6		NC_022878.1	+,2675758-2675953	Enterococcus_mundtii_QU_25__GCF_000504125.1
Enterococcaceae	Enterococcus pallens	DSM 15690	GCF_001886075.1	partial	195		NZ_JXKX01000019.1	+,22198-22391	Enterococcus_pallens__GCF_001886075.1
Enterococcaceae	Enterococcus pernyi	Shenyang	GCF_001601555.1	partial	9		NZ_KV388085.1	-,2853558-2853753	Enterococcus_pernyi__GCF_001601555.1
Enterococcaceae	Enterococcus phoeniculicola	DSM 14726	GCF_001886115.1	partial	78		NZ_JXKY01000028.1	+,13582-13776	Enterococcus_phoeniculicola__GCF_001886115.1
Enterococcaceae	Enterococcus plantarum	TRW2	GCF_003236205.1	partial	132		NZ_PIEU01000055.1	+,87150-87344	Enterococcus_plantarum__GCF_003236205.1
Enterococcaceae	Enterococcus pseudoavium	CBA7133	GCF_003386455.1	partial	44		NZ_NNBZ01000001.1	+,1771970-1772164	Enterococcus_pseudoavium__GCF_003386455.1
Enterococcaceae	Enterococcus pseudoavium	NBRC 100491	GCF_001544295.1	partial	59		NZ_BCQF01000012.1	+,48224-48418	Enterococcus_pseudoavium_NBRC_100491__GCF_001544295.1
Enterococcaceae	Enterococcus quebecensis	DSM 23327	GCF_001886145.1	partial	76		NZ_JXKZ01000019.1	-,11839-12033	Enterococcus_quebecensis__GCF_001886145.1
Enterococcaceae	Enterococcus ratti	DSM 15687	GCF_001886195.1	partial	78		NZ_JXLB01000014.1	+,71231-71426	Enterococcus_ratti__GCF_001886195.1
Enterococcaceae	Enterococcus rivorum	LMG 25899 1	GCF_001742285.1	partial	81		NZ_MIEK01000011.1	-,62095-62287	Enterococcus_rivorum__GCF_001742285.1
Enterococcaceae	Enterococcus saccharolyticus	DSM 20726	GCF_001886235.1	partial	50		NZ_JXLD01000009.1	-,85-281	Enterococcus_saccharolyticus__GCF_001886235.1
Enterococcaceae	Enterococcus silesiacus	DSM 22801	GCF_001886225.1	partial	72		NZ_JXLC01000004.1	+,98637-98831	Enterococcus_silesiacus__GCF_001886225.1
Enterococcaceae	Enterococcus termitis	4C2_DIV0658	GCF_002140675.1	partial	43		NZ_NGNA01000003.1	+,55770-55964	Enterococcus_termitis__GCF_002140675.1
Enterococcaceae	Enterococcus termitis	DSM 22803	GCF_001886275.1	partial	102		NZ_JXLF01000001.1	+,337867-338061	Enterococcus_termitis__GCF_001886275.1
Enterococcaceae	Enterococcus thailandicus	a523	GCF_002290025.1	complete	1		NZ_CP023074.1	+,2376277-2376472	Enterococcus_thailandicus__GCF_002290025.1
Enterococcaceae	Enterococcus ureasiticus	DSM 23328 1	GCF_001730285.1	partial	19		NZ_MIJZ01000013.1	+,54689-54883	Enterococcus_ureasiticus__GCF_001730285.1
Enterococcaceae	Enterococcus ureilyticus	CCUG 48799	GCF_002806915.1	partial	67		NZ_NHTL01000007.1	+,14732-14926	Enterococcus_ureilyticus__GCF_002806915.1
Enterococcaceae	Enterococcus ureilyticus	LMG 26676 1	GCF_001730315.1	partial	42		NZ_MIKC01000034.1	-,161391-161585	Enterococcus_ureilyticus__GCF_001730315.1
Enterococcaceae	Enterococcus wangshanyuanii	MN05	GCF_002197645.1	complete	5		NZ_CP021874.1	+,1384649-1384843	Enterococcus_wangshanyuanii__GCF_002197645.1
Enterococcaceae	Melissococcus plutonius	DAT561	GCF_000283975.1	complete	2		NC_016938.1	-,640187-640377	Melissococcus_plutonius_DAT561__GCF_000283975.1
Enterococcaceae	Melissococcus plutonius	S1	GCF_000747585.1	complete	2		NZ_CP006683.1	+,1504844-1505034	Melissococcus_plutonius_S1__GCF_000747585.1
Enterococcaceae	Tetragenococcus halophilus	KUD23	GCF_002243535.1	complete	1		NZ_CP020017.1	-,86308-86503	Tetragenococcus_halophilus__GCF_002243535.1
Enterococcaceae	Tetragenococcus halophilus	MJ4	GCF_001712815.1	complete	1		NZ_CP012047.1	+,2048379-2048574	Tetragenococcus_halophilus__GCF_001712815.1
Enterococcaceae	Tetragenococcus halophilus	NBRC 12172	GCF_000283615.1	complete	1		NC_016052.1	+,2174058-2174253	Tetragenococcus_halophilus_NBRC_12172__GCF_000283615.1
Enterococcaceae	Tetragenococcus muriaticus	DSM 15685	GCF_000423785.1	partial	109		NZ_AUIQ01000026.1	+,24326-24521	Tetragenococcus_muriaticus_DSM_15685__GCF_000423785.1
Enterococcaceae	Tetragenococcus solitarius	NBRC 100494	GCF_001544195.1	partial	97		NZ_BCPY01000007.1	-,8226-8421	Tetragenococcus_solitarius_NBRC_100494__GCF_001544195.1
Lactobacillaceae	Lactobacillus acetotolerans	NBRC 13120	GCF_001042405.1	complete	1		NZ_AP014808.1	+,1081887-1082085	Lactobacillus_acetotolerans__GCF_001042405.1
Lactobacillaceae	Lactobacillus acidifarinae	DSM 19394	GCF_001434835.1	partial	30		NZ_AZDV01000028.1	+,92030-92212	Lactobacillus_acidifarinae_DSM_19394__GCF_001434835.1
Lactobacillaceae	Lactobacillus acidophilus	ATCC 53544	GCF_002224305.1	complete	1		NZ_CP022449.1	-,1081106-1081304	Lactobacillus_acidophilus__GCF_002224305.1
Lactobacillaceae	Lactobacillus acidophilus	DSM 20079	GCF_003047065.1	complete	1		NZ_CP020620.1	-,420164-420362	Lactobacillus_acidophilus__GCF_003047065.1
Lactobacillaceae	Lactobacillus acidophilus	FSI4	GCF_000934625.1	complete	1		NZ_CP010432.1	-,767307-767505	Lactobacillus_acidophilus__GCF_000934625.1
Lactobacillaceae	Lactobacillus acidophilus	La-14	GCF_000389675.2	complete	1		NC_021181.2	-,767011-767209	Lactobacillus_acidophilus_La-14__GCF_000389675.2
Lactobacillaceae	Lactobacillus acidophilus	LA1	GCF_002286215.1	complete	1		NZ_CP017062.1	-,767003-767201	Lactobacillus_acidophilus__GCF_002286215.1
Lactobacillaceae	Lactobacillus acidophilus	NCFM	GCF_000011985.1	complete	1		NC_006814.3	-,767014-767212	Lactobacillus_acidophilus_NCFM__GCF_000011985.1
Lactobacillaceae	Lactobacillus agilis	La3	GCF_002240375.1	complete	1	2nd-iteration	NZ_CP016766.1	-,528500,528314	Lactobacillus_agilis__GCF_002240375.1
Lactobacillaceae	Lactobacillus algidus	DSM 15638	GCF_001434695.1	partial	28	2nd-iteration	NZ_AZDI01000002.1	-,213681,213490	Lactobacillus_algidus_DSM_15638__GCF_001434695.1
Lactobacillaceae	Lactobacillus alimentarius	DSM 20249	GCF_002849895.1	complete	2		n/a	n/a	Lactobacillus_alimentarius_DSM_20249__GCF_002849895.1
Lactobacillaceae	Lactobacillus allii	WiKim39	GCF_001971585.1	complete	2		n/a	n/a	Lactobacillus_allii__GCF_001971585.1
Lactobacillaceae	Lactobacillus amylolyticus	L6	GCF_002075105.1	complete	2		NZ_CP020457.1	+,835621-835817	Lactobacillus_amylolyticus__GCF_002075105.1
Lactobacillaceae	Lactobacillus amylophilus	DSM 20533	GCF_001936335.1	complete	1	2nd-iteration	NZ_CP018888.1	-,1404035,1403849	Lactobacillus_amylophilus_DSM_20533___JCM_1125__GCF_001936335.1
Lactobacillaceae	Lactobacillus amylotrophicus	DSM 20534	GCF_001434555.1	partial	21	2nd-iteration	NZ_AZCV01000001.1	+,352773,352959	Lactobacillus_amylotrophicus_DSM_20534__GCF_001434555.1
Lactobacillaceae	Lactobacillus amylovorus	30SC	GCF_000191545.1	complete	3		NC_015214.1	-,804507-804705	Lactobacillus_amylovorus__GCF_000191545.1
Lactobacillaceae	Lactobacillus amylovorus	DSM 20531	GCF_002706375.1	complete	1		NZ_CP017706.1	-,1874544-1874741	Lactobacillus_amylovorus_DSM_20531__GCF_002706375.1
Lactobacillaceae	Lactobacillus amylovorus	GRL1118	GCF_000194115.1	complete	3		NC_017470.1	-,764892-765090	Lactobacillus_amylovorus_GRL1118__GCF_000194115.1
Lactobacillaceae	Lactobacillus animalis	KCTC 3501	GCF_000183825.1	partial	7		NZ_GL573157.1	-,118960-119146	Lactobacillus_animalis_KCTC_3501___DSM_20602__GCF_000183825.1
Lactobacillaceae	Lactobacillus animalis	KCTC 3501	GCF_001434535.1	partial	58		NZ_AYYW01000032.1	+,140293-140479	Lactobacillus_animalis_KCTC_3501___DSM_20602__GCF_001434535.1
Lactobacillaceae	Lactobacillus animalis	NP51 NP51	GCF_002894975.1	partial	31		NZ_POVP01000004.1	+,140316-140502	Lactobacillus_animalis__GCF_002894975.1
Lactobacillaceae	Lactobacillus antri	DSM 16041	GCF_000160835.1	partial	20		NZ_GG700732.1	+,656290-656478	Lactobacillus_antri_DSM_16041__GCF_000160835.1
Lactobacillaceae	Lactobacillus apinorum	Fhon13	GCF_001281175.1	partial	9		n/a	n/a	Lactobacillus_apinorum__GCF_001281175.1
Lactobacillaceae	Lactobacillus apis	ESL0185	GCF_003150935.1	complete	1		n/a	n/a	Lactobacillus_apis__GCF_003150935.1
Lactobacillaceae	Lactobacillus apodemi	DSM 16634	GCF_001434405.1	partial	54		NZ_AZFT01000053.1	+,878919-879105	Lactobacillus_apodemi_DSM_16634___JCM_16172__GCF_001434405.1
Lactobacillaceae	Lactobacillus aquaticus	DSM 21051	GCF_001436755.1	partial	36		NZ_AYZD01000001.1	+,122569-122758	Lactobacillus_aquaticus_DSM_21051__GCF_001436755.1
Lactobacillaceae	Lactobacillus aviarius subsp. Araffinosus	DSM 20653	GCF_001435375.1	partial	31		NZ_AYYZ01000029.1	-,103018-103208	Lactobacillus_aviarius_subsp__araffinosus_DSM_20653__GCF_001435375.1
Lactobacillaceae	Lactobacillus aviarius subsp. Aviarius	DSM 20655	GCF_001436315.1	partial	24		NZ_AYZA01000022.1	-,103274-103464	Lactobacillus_aviarius_subsp__aviarius_DSM_20655__GCF_001436315.1
Lactobacillaceae	Lactobacillus aviarius	UMNLAv1	GCF_001652055.1	partial	60		NZ_LVKC01000025.1	+,4154-4344	Lactobacillus_aviarius__GCF_001652055.1
Lactobacillaceae	Lactobacillus aviarius	UMNLAv10	GCF_001654565.1	partial	62		NZ_LWUC01000045.1	+,4220-4410	Lactobacillus_aviarius__GCF_001654565.1
Lactobacillaceae	Lactobacillus aviarius	UMNLAv13	GCF_001654655.1	partial	60		NZ_LWUF01000048.1	+,4454-4644	Lactobacillus_aviarius__GCF_001654655.1
Lactobacillaceae	Lactobacillus aviarius	UMNLAv14	GCF_001654675.1	partial	61		NZ_LWUG01000042.1	-,13190-13380	Lactobacillus_aviarius__GCF_001654675.1
Lactobacillaceae	Lactobacillus aviarius	UMNLAv2	GCF_001652045.1	partial	70		NZ_LVKD01000022.1	+,4154-4344	Lactobacillus_aviarius__GCF_001652045.1
Lactobacillaceae	Lactobacillus aviarius	UMNLAv3	GCF_001652105.1	partial	70		NZ_LVKE01000013.1	-,13303-13493	Lactobacillus_aviarius__GCF_001652105.1
Lactobacillaceae	Lactobacillus aviarius	UMNLAv7	GCF_001652125.1	partial	62		NZ_LVKH01000029.1	+,4213-4403	Lactobacillus_aviarius__GCF_001652125.1
Lactobacillaceae	Lactobacillus aviarius	UMNLAv8	GCF_001652145.1	partial	62		NZ_LVKI01000022.1	-,13190-13380	Lactobacillus_aviarius__GCF_001652145.1
Lactobacillaceae	Lactobacillus aviarius	UMNLAv9	GCF_001652035.1	partial	55		NZ_LVKJ01000009.1	-,64845-65035	Lactobacillus_aviarius__GCF_001652035.1
Lactobacillaceae	Lactobacillus aviarius	UMNLAv97 SNF2W6B3L1S1411	GCF_002553645.1	partial	63		NZ_PCZP01000013.1	+,4370-4560	Lactobacillus_aviarius__GCF_002553645.1
Lactobacillaceae	Lactobacillus aviarius	UMNLAv98 SNF2W6B3L3S1511	GCF_002553635.1	partial	66		NZ_PCZO01000013.1	-,27587-27777	Lactobacillus_aviarius__GCF_002553635.1
Lactobacillaceae	Lactobacillus backii	TMW 1.1988	GCF_001663655.1	complete	11		NZ_CP014623.1	+,1233309-1233499	Lactobacillus_backii__GCF_001663655.1
Lactobacillaceae	Lactobacillus backii	TMW 1.1989	GCF_001663675.1	complete	8		NZ_CP014873.1	+,2329278-2329468	Lactobacillus_backii__GCF_001663675.1
Lactobacillaceae	Lactobacillus backii	TMW 1.1991	GCF_001663715.1	complete	9		NZ_CP014881.1	+,1241269-1241459	Lactobacillus_backii__GCF_001663715.1
Lactobacillaceae	Lactobacillus backii	TMW 1.1992	GCF_001663735.1	complete	9		NZ_CP014890.1	-,696341-696531	Lactobacillus_backii__GCF_001663735.1
Lactobacillaceae	Lactobacillus backii	TMW 1.2002	GCF_001663755.1	complete	8		NZ_CP014899.1	-,1430429-1430619	Lactobacillus_backii__GCF_001663755.1
Lactobacillaceae	Lactobacillus bambusae	BS-W1	GCF_003124125.1	partial	40	2nd-iteration	NZ_QCXQ01000006.1	-,218941,218752	Lactobacillus_bambusae__GCF_003124125.1
Lactobacillaceae	Lactobacillus bifermentans	DSM 20003	GCF_001434575.1	partial	147		NZ_AZDA01000013.1	-,2697-2886	Lactobacillus_bifermentans_DSM_20003__GCF_001434575.1
Lactobacillaceae	Lactobacillus brantae	DSM 23927	GCF_001436115.1	partial	12		NZ_AYZQ01000001.1	+,641952-642137	Lactobacillus_brantae_DSM_23927__GCF_001436115.1
Lactobacillaceae	Lactobacillus brevis	100D8	GCF_002138395.1	complete	4		NZ_CP015338.1	-,1669659-1669849	Lactobacillus_brevis__GCF_002138395.1
Lactobacillaceae	Lactobacillus brevis	ATCC 14869	GCF_000469365.1	partial	86		NZ_KI271275.1	-,27368-27558	Lactobacillus_brevis_ATCC_14869___DSM_20054__GCF_000469365.1
Lactobacillaceae	Lactobacillus brevis	ATCC 14869	GCF_001433855.1	partial	11		NZ_AZCP01000006.1	+,96542-96732	Lactobacillus_brevis_ATCC_14869___DSM_20054__GCF_001433855.1
Lactobacillaceae	Lactobacillus brevis	ATCC 367	GCF_000014465.1	complete	3		NC_008497.1	+,1238876-1239066	Lactobacillus_brevis_ATCC_367__GCF_000014465.1
Lactobacillaceae	Lactobacillus brevis	BDGP6	GCF_002762175.1	complete	1		NZ_CP024635.1	+,840105-840295	Lactobacillus_brevis__GCF_002762175.1
Lactobacillaceae	Lactobacillus brevis	BSO 310	GCF_001923045.1	partial	133		NZ_LGIX01000037.1	+,3054-3244	Lactobacillus_brevis__GCF_001923045.1
Lactobacillaceae	Lactobacillus brevis	CRL 2013	GCF_002093065.1	partial	22		NZ_MZMW01000005.1	+,93068-93258	Lactobacillus_brevis__GCF_002093065.1
Lactobacillaceae	Lactobacillus brevis	KB290	GCF_000359625.1	complete	10		NC_020819.1	-,829735-829925	Lactobacillus_brevis_KB290__GCF_000359625.1
Lactobacillaceae	Lactobacillus brevis	NPS-QW-145	GCF_001676805.1	complete	1		NZ_CP015398.1	-,1162746-1162936	Lactobacillus_brevis__GCF_001676805.1
Lactobacillaceae	Lactobacillus brevis	SRCM101106	GCF_002174235.1	complete	5		NZ_CP021674.1	-,800691-800881	Lactobacillus_brevis__GCF_002174235.1
Lactobacillaceae	Lactobacillus brevis	SRCM101174	GCF_002173555.1	complete	6		NZ_CP021479.1	-,848700-848890	Lactobacillus_brevis__GCF_002173555.1
Lactobacillaceae	Lactobacillus brevis	TMW 1.2108	GCF_002117345.1	complete	9		NZ_CP019734.1	-,961773-961963	Lactobacillus_brevis__GCF_002117345.1
Lactobacillaceae	Lactobacillus brevis	TMW 1.2111	GCF_002117375.1	complete	7		NZ_CP019743.1	-,963798-963988	Lactobacillus_brevis__GCF_002117375.1
Lactobacillaceae	Lactobacillus brevis	TMW 1.2112	GCF_002117225.1	complete	6		NZ_CP016797.1	+,1642315-1642505	Lactobacillus_brevis__GCF_002117225.1
Lactobacillaceae	Lactobacillus brevis	TMW 1.2113	GCF_002117325.1	complete	5		NZ_CP019750.1	+,1690700-1690890	Lactobacillus_brevis__GCF_002117325.1
Lactobacillaceae	Lactobacillus brevis	ZLB004	GCF_003184305.1	complete	6		NZ_CP021456.1	-,934300-934490	Lactobacillus_brevis__GCF_003184305.1
Lactobacillaceae	Lactobacillus buchneri	CD034	GCF_000298115.2	complete	4		n/a	n/a	Lactobacillus_buchneri_CD034__GCF_000298115.2
Lactobacillaceae	Lactobacillus buchneri	NRRL B-30929	GCF_000211375.1	complete	4		n/a	n/a	Lactobacillus_buchneri_NRRL_B-30929__GCF_000211375.1
Lactobacillaceae	Lactobacillus cacaonum	DSM 21116	GCF_001436735.1	partial	17	2nd-iteration	NZ_AYZE01000014.1	-,281714,281527	Lactobacillus_cacaonum_DSM_21116__GCF_001436735.1
Lactobacillaceae	Lactobacillus camelliae	DSM 22697	GCF_001436615.1	partial	104	2nd-iteration	NZ_AYZJ01000019.1	+,33934,34119	Lactobacillus_camelliae_DSM_22697___JCM_13995__GCF_001436615.1
Lactobacillaceae	Lactobacillus capillatus	DSM 19910	GCF_001434915.1	partial	61		NZ_AZEF01000061.1	+,47419-47608	Lactobacillus_capillatus_DSM_19910__GCF_001434915.1
Lactobacillaceae	Lactobacillus casei	12A	GCF_000309565.2	complete	1		NZ_CP006690.1	-,1162488-1162674	Lactobacillus_casei_12A__GCF_000309565.2
Lactobacillaceae	Lactobacillus casei	BD-II	GCF_000194765.1	complete	2		NC_017474.1	-,1340135-1340321	Lactobacillus_casei_BD-II__GCF_000194765.1
Lactobacillaceae	Lactobacillus casei	BL23	GCF_000026485.1	complete	1		NC_010999.1	-,1348154-1348340	Lactobacillus_casei_BL23__GCF_000026485.1
Lactobacillaceae	Lactobacillus casei	casei ATCC 393	GCF_000829055.1	complete	3		NZ_AP012544.1	-,1096026-1096212	Lactobacillus_casei_subsp__casei_ATCC_393__GCF_000829055.1
Lactobacillaceae	Lactobacillus casei	HDS-01	GCF_002902825.1	complete	1		NZ_CP026097.1	-,1272986-1273172	Lactobacillus_casei__GCF_002902825.1
Lactobacillaceae	Lactobacillus casei	LC2W	GCF_000194785.1	complete	2		NC_017473.1	-,1309245-1309431	Lactobacillus_casei_LC2W__GCF_000194785.1
Lactobacillaceae	Lactobacillus casei	LC5	GCF_002192215.1	complete	1		NZ_CP017065.1	-,1224786-1224972	Lactobacillus_casei__GCF_002192215.1
Lactobacillaceae	Lactobacillus casei	LOCK919	GCF_000418515.1	complete	2		NC_021721.1	-,1334658-1334844	Lactobacillus_casei_LOCK919__GCF_000418515.1
Lactobacillaceae	Lactobacillus casei	W56	GCF_000318035.1	complete	2		NC_018641.1	-,1346468-1346654	Lactobacillus_casei_W56__GCF_000318035.1
Lactobacillaceae	Lactobacillus casei	Zhang	GCF_000019245.4	complete	2		NC_014334.2	-,1145990-1146176	Lactobacillus_casei_str__Zhang__GCF_000019245.4
Lactobacillaceae	Lactobacillus ceti	DSM 22408	GCF_000423245.1	partial	17		NZ_KE383993.1	+,676388-676575	Lactobacillus_ceti_DSM_22408__GCF_000423245.1
Lactobacillaceae	Lactobacillus ceti	DSM 22408	GCF_001438785.1	partial	26		NZ_JQBZ01000025.1	+,703133-703320	Lactobacillus_ceti_DSM_22408__GCF_001438785.1
Lactobacillaceae	Lactobacillus coleohominis	101-4-CHN	GCF_000161935.1	partial	12	2nd-iteration	NZ_GG698804.1	+,62019,62205	Lactobacillus_coleohominis_101-4-CHN__GCF_000161935.1
Lactobacillaceae	Lactobacillus collinoides	DSM 20515	GCF_001435975.1	partial	130		NZ_AYYR01000014.1	-,38297-38484	Lactobacillus_collinoides_DSM_20515___JCM_1123__GCF_001435975.1
Lactobacillaceae	Lactobacillus composti	DSM 18527	GCF_001436375.1	partial	88	2nd-iteration	NZ_AZGA01000002.1	+,234670,234865	Lactobacillus_composti_DSM_18527___JCM_14202__GCF_001436375.1
Lactobacillaceae	Lactobacillus concavus	DSM 17758	GCF_001435835.1	partial	96	2nd-iteration	NZ_AZFX01000060.1	+,11508,11694	Lactobacillus_concavus_DSM_17758__GCF_001435835.1
Lactobacillaceae	Lactobacillus coryniformis subsp. Coryniformis	KCTC 3167	GCF_002706425.1	complete	1		NZ_CP017713.1	-,1228486-1228675	Lactobacillus_coryniformis_subsp__coryniformis_KCTC_3167___DSM_20001__GCF_002706425.1
Lactobacillaceae	Lactobacillus coryniformis subsp. Coryniformis	CRL 1001	GCF_001742375.1	partial	133		NZ_LNUL01000053.1	-,90147-90336	Lactobacillus_coryniformis_subsp__coryniformis__GCF_001742375.1
Lactobacillaceae	Lactobacillus coryniformis subsp. Torquens	DSM 20004 = KCTC 3535	GCF_002706705.1	complete	5		NZ_CP017697.1	-,1286383-1286572	Lactobacillus_coryniformis_subsp__torquens_DSM_20004___KCTC_3535__GCF_002706705.1
Lactobacillaceae	Lactobacillus crispatus	ST1	GCF_000091765.1	complete	1		NC_014106.1	-,778787-778986	Lactobacillus_crispatus_ST1__GCF_000091765.1
Lactobacillaceae	Lactobacillus crustorum	MN047	GCF_001951175.1	complete	3		n/a	n/a	Lactobacillus_crustorum__GCF_001951175.1
Lactobacillaceae	Lactobacillus curieae	CCTCC M 2011381	GCF_000785105.2	complete	1		n/a	n/a	Lactobacillus_curieae__GCF_000785105.2
Lactobacillaceae	Lactobacillus curvatus	CRL 705	GCF_000235705.1	partial	145		NZ_AGBU01000048.1	-,8637-8825	Lactobacillus_curvatus_CRL_705__GCF_000235705.1
Lactobacillaceae	Lactobacillus curvatus	FBA2	GCF_001663835.1	complete	1		NZ_CP016028.1	+,1097789-1097977	Lactobacillus_curvatus__GCF_001663835.1
Lactobacillaceae	Lactobacillus curvatus	KG6	GCF_002224505.1	complete	2		NZ_CP022475.1	+,1084897-1085085	Lactobacillus_curvatus__GCF_002224505.1
Lactobacillaceae	Lactobacillus curvatus	MRS6	GCF_002224425.1	complete	1		NZ_CP022474.1	-,999622-999810	Lactobacillus_curvatus__GCF_002224425.1
Lactobacillaceae	Lactobacillus curvatus	TMW 1.1928	GCF_003410375.1	complete	6		NZ_CP031003.1	-,947650-947838	Lactobacillus_curvatus__GCF_003410375.1
Lactobacillaceae	Lactobacillus curvatus	WiKim38	GCF_001723545.1	complete	1		NZ_CP017124.1	-,911590-911778	Lactobacillus_curvatus__GCF_001723545.1
Lactobacillaceae	Lactobacillus curvatus	WiKim52	GCF_001698165.1	complete	1		NZ_CP016602.1	-,1373053-1373241	Lactobacillus_curvatus__GCF_001698165.1
Lactobacillaceae	Lactobacillus curvatus	ZJUNIT8	GCF_003254785.1	complete	5		NZ_CP029966.1	-,877790-877978	Lactobacillus_curvatus__GCF_003254785.1
Lactobacillaceae	Lactobacillus delbrueckii subsp. bulgaricus	2038	GCF_000191165.1	complete	1		NC_017469.1	-,600666-600864	Lactobacillus_delbrueckii_subsp__bulgaricus_2038__GCF_000191165.1
Lactobacillaceae	Lactobacillus delbrueckii subsp. bulgaricus	ATCC 11842	GCF_000056065.1	complete	1		NC_008054.1	-,608738-608936	Lactobacillus_delbrueckii_subsp__bulgaricus_ATCC_11842___JCM_1002__GCF_000056065.1
Lactobacillaceae	Lactobacillus delbrueckii subsp. bulgaricus	ATCC BAA-365	GCF_000014405.1	complete	1		NC_008529.1	-,602880-603078	Lactobacillus_delbrueckii_subsp__bulgaricus_ATCC_BAA-365__GCF_000014405.1
Lactobacillaceae	Lactobacillus delbrueckii subsp. bulgaricus	ND02	GCF_000182835.1	complete	2		NC_014727.1	-,654190-654388	Lactobacillus_delbrueckii_subsp__bulgaricus_ND02__GCF_000182835.1
Lactobacillaceae	Lactobacillus delbrueckii subsp. bulgaricus	DSM 20080	GCF_001953135.1	complete	1		NZ_CP019120.1	-,597821-598019	Lactobacillus_delbrueckii_subsp__bulgaricus__GCF_001953135.1
Lactobacillaceae	Lactobacillus delbrueckii subsp. bulgaricus	L99	GCF_003351805.1	complete	1		NZ_CP017235.1	-,592841-593039	Lactobacillus_delbrueckii_subsp__bulgaricus__GCF_003351805.1
Lactobacillaceae	Lactobacillus delbrueckii subsp. bulgaricus	MN-BM-F01	GCF_001469775.1	complete	1		NZ_CP013610.1	-,613606-613804	Lactobacillus_delbrueckii_subsp__bulgaricus__GCF_001469775.1
Lactobacillaceae	Lactobacillus delbrueckii subsp. bulgaricus	ND04	GCF_002000885.1	complete	1		NZ_CP016393.1	+,361806-362004	Lactobacillus_delbrueckii_subsp__bulgaricus__GCF_002000885.1
Lactobacillaceae	Lactobacillus delbrueckii subsp. delbrueckii	KCTC 13731	GCF_001888945.1	complete	1		NZ_CP018216.1	-,627471-627669	Lactobacillus_delbrueckii_subsp__delbrueckii__GCF_001888945.1
Lactobacillaceae	Lactobacillus delbrueckii subsp. delbrueckii	TUA4408L	GCF_002142575.1	complete	1		NZ_CP021136.1	-,1697682-1697880	Lactobacillus_delbrueckii_subsp__delbrueckii__GCF_002142575.1
Lactobacillaceae	Lactobacillus delbrueckii subsp. Indicus	JCM 15610	GCF_001908415.1	complete	3		NZ_CP018614.1	-,631709-631907	Lactobacillus_delbrueckii_subsp__indicus__GCF_001908415.1
Lactobacillaceae	Lactobacillus delbrueckii subsp. Jakobsenii	ZN7a-9	GCF_001888925.1	complete	1		NZ_CP018218.1	-,969834-970032	Lactobacillus_delbrueckii_subsp__jakobsenii_ZN7a-9___DSM_26046__GCF_001888925.1
Lactobacillaceae	Lactobacillus delbrueckii subsp. lactis	DSM 20072	GCF_002278095.1	complete	1		NZ_CP022988.1	-,970296-970494	Lactobacillus_delbrueckii_subsp__lactis_DSM_20072__GCF_002278095.1
Lactobacillaceae	Lactobacillus delbrueckii subsp. lactis	KCCM 34717	GCF_001888905.1	complete	1		NZ_CP018215.1	+,1118187-1118385	Lactobacillus_delbrueckii_subsp__lactis__GCF_001888905.1
Lactobacillaceae	Lactobacillus delbrueckii subsp. lactis	KCTC 3034	GCF_002285775.1	complete	1		NZ_CP023139.1	-,738574-738772	Lactobacillus_delbrueckii_subsp__lactis__GCF_002285775.1
Lactobacillaceae	Lactobacillus delbrueckii subsp. lactis	KCTC 3035	GCF_001888985.1	complete	1		NZ_CP018156.1	+,941853-942051	Lactobacillus_delbrueckii_subsp__lactis__GCF_001888985.1
Lactobacillaceae	Lactobacillus delbrueckii subsp. Sunkii	JCM 17838	GCF_001888965.1	complete	1		NZ_CP018217.1	-,645107-645305	Lactobacillus_delbrueckii_subsp__sunkii__GCF_001888965.1
Lactobacillaceae	Lactobacillus dextrinicus	DSM 20335	GCF_001436095.1	partial	26	2nd-iteration	NZ_AYYK01000001.1	+,75644,75829	Lactobacillus_dextrinicus_DSM_20335__GCF_001436095.1
Lactobacillaceae	Lactobacillus diolivorans	DSM 14421	GCF_001434255.1	partial	109		n/a	n/a	Lactobacillus_diolivorans_DSM_14421__GCF_001434255.1
Lactobacillaceae	Lactobacillus equi	DSM 15833	GCF_001435735.1	partial	205	2nd-iteration	NZ_AZFH01000057.1	-,13263,13080	Lactobacillus_equi_DSM_15833___JCM_10991__GCF_001435735.1
Lactobacillaceae	Lactobacillus equicursoris	DSM 19284	GCF_001434815.1	partial	182		NZ_AZDU01000013.1	-,961-1160	Lactobacillus_equicursoris_DSM_19284___JCM_14600___CIP_110162__GCF_001434815.1
Lactobacillaceae	Lactobacillus equigenerosi	DSM 18793	GCF_001435245.1	partial	68	2nd-iteration	NZ_AZGC01000007.1	+,43391,43579	Lactobacillus_equigenerosi_DSM_18793___JCM_14505__GCF_001435245.1
Lactobacillaceae	Lactobacillus farciminis	KCTC 3681	GCF_002706745.1	complete	1		n/a	n/a	Lactobacillus_farciminis_KCTC_3681___DSM_20184__GCF_002706745.1
Lactobacillaceae	Lactobacillus farraginis	DSM 18382	GCF_001435875.1	partial	157		n/a	n/a	Lactobacillus_farraginis_DSM_18382___JCM_14108__GCF_001435875.1
Lactobacillaceae	Lactobacillus fermentum	3872	GCF_000466785.3	complete	2		NZ_CP011536.1	-,558084-558272	Lactobacillus_fermentum_3872__GCF_000466785.3
Lactobacillaceae	Lactobacillus fermentum	CBA7106	GCF_003255875.1	complete	1		NZ_CP021964.1	-,510207-510395	Lactobacillus_fermentum__GCF_003255875.1
Lactobacillaceae	Lactobacillus fermentum	CECT 5716	GCF_000210515.1	complete	1		NC_017465.1	-,534239-534427	Lactobacillus_fermentum_CECT_5716__GCF_000210515.1
Lactobacillaceae	Lactobacillus fermentum	CRL 1446	GCF_002899655.1	partial	56		NZ_POTQ01000015.1	+,16716-16904	Lactobacillus_fermentum__GCF_002899655.1
Lactobacillaceae	Lactobacillus fermentum	MTCC 25067	GCF_002356135.1	complete	2		NZ_AP017973.1	-,526701-526889	Lactobacillus_fermentum__GCF_002356135.1
Lactobacillaceae	Lactobacillus fermentum	F-6	GCF_000397165.1	complete	1		NC_021235.1	-,546338-546526	Lactobacillus_fermentum_F-6__GCF_000397165.1
Lactobacillaceae	Lactobacillus fermentum	FTDC 8312	GCF_002119645.1	complete	1		NZ_CP021104.1	-,567541-567729	Lactobacillus_fermentum__GCF_002119645.1
Lactobacillaceae	Lactobacillus fermentum	IFO 3956	GCF_000010145.1	complete	1		NC_010610.1	-,533712-533900	Lactobacillus_fermentum_IFO_3956__GCF_000010145.1
Lactobacillaceae	Lactobacillus fermentum	LAC FRN-92	GCF_002192435.1	complete	1		NZ_CP021790.1	+,264170-264358	Lactobacillus_fermentum__GCF_002192435.1
Lactobacillaceae	Lactobacillus fermentum	LDTM 7301	GCF_003346795.1	complete	1		NZ_CP031195.1	-,21552-21740	Lactobacillus_fermentum__GCF_003346795.1
Lactobacillaceae	Lactobacillus fermentum	NCC2970	GCF_001742205.1	complete	1		NZ_CP017151.1	-,1416847-1417035	Lactobacillus_fermentum__GCF_001742205.1
Lactobacillaceae	Lactobacillus fermentum	SNUV175	GCF_001941785.1	complete	4		NZ_CP019030.1	+,495741-495929	Lactobacillus_fermentum__GCF_001941785.1
Lactobacillaceae	Lactobacillus floricola	DSM 23037	GCF_001436605.1	partial	20		n/a	n/a	Lactobacillus_floricola_DSM_23037___JCM_16512__GCF_001436605.1
Lactobacillaceae	Lactobacillus florum	DSM 22689	GCF_001436645.1	partial	50		n/a	n/a	Lactobacillus_florum_DSM_22689___JCM_16035__GCF_001436645.1
Lactobacillaceae	Lactobacillus fructivorans	ATCC 27394	GCF_001437175.1	partial	12		n/a	n/a	Lactobacillus_fructivorans__GCF_001437175.1
Lactobacillaceae	Lactobacillus fructivorans	DSM 20350	GCF_001436935.1	partial	47		n/a	n/a	Lactobacillus_fructivorans__GCF_001436935.1
Lactobacillaceae	Lactobacillus fructivorans	KCTC 3543	GCF_000185465.1	partial	5		n/a	n/a	Lactobacillus_fructivorans_KCTC_3543___DSM_20203__GCF_000185465.1
Lactobacillaceae	Lactobacillus frumenti	DSM 13145	GCF_001436045.1	partial	26		NZ_AZER01000004.1	+,72367-72554	Lactobacillus_frumenti_DSM_13145__GCF_001436045.1
Lactobacillaceae	Lactobacillus fuchuensis	MFPC41A2801	GCF_900258455.1	partial	1		NZ_LT984417.1	-,1053614-1053801	Lactobacillus_fuchuensis__GCF_900258455.1
Lactobacillaceae	Lactobacillus futsaii	JCM 17355	GCF_001435505.1	partial	154		n/a	n/a	Lactobacillus_futsaii_JCM_17355__GCF_001435505.1
Lactobacillaceae	Lactobacillus gallinarum	HFD4	GCF_001314245.2	complete	6		NZ_CP012890.1	-,1307720-1307919	Lactobacillus_gallinarum__GCF_001314245.2
Lactobacillaceae	Lactobacillus gasseri	4M13	GCF_002158885.1	complete	1		NZ_CP021427.1	-,1628611-1628798	Lactobacillus_gasseri__GCF_002158885.1
Lactobacillaceae	Lactobacillus gasseri	ATCC 33323	GCF_000014425.1	complete	1		NC_008530.1	+,1232568-1232755	Lactobacillus_gasseri_ATCC_33323___JCM_1131__GCF_000014425.1
Lactobacillaceae	Lactobacillus gasseri	DSM 14869	GCF_002287905.1	complete	3		NZ_CP006803.1	-,306467-306654	Lactobacillus_gasseri_DSM_14869__GCF_002287905.1
Lactobacillaceae	Lactobacillus gastricus	DSM 16045	GCF_001434365.1	partial	66	2nd-iteration	NZ_AZFN01000002.1	-,64328,64140	Lactobacillus_gastricus_DSM_16045__GCF_001434365.1
Lactobacillaceae	Lactobacillus ghanensis	DSM 18630	GCF_001435235.1	partial	33		NZ_AZGB01000003.1	-,6042-6228	Lactobacillus_ghanensis_DSM_18630__GCF_001435235.1
Lactobacillaceae	Lactobacillus gigeriorum	DSM 23908	GCF_000296855.1	partial	96		NZ_CAKC01000059.1	+,48690-48889	Lactobacillus_gigeriorum_DSM_23908___CRBIP_24_85__GCF_000296855.1
Lactobacillaceae	Lactobacillus gigeriorum	DSM 23908	GCF_001436575.1	partial	116		NZ_AYZO01000001.1	+,48635-48834	Lactobacillus_gigeriorum_DSM_23908___CRBIP_24_85__GCF_001436575.1
Lactobacillaceae	Lactobacillus ginsenosidimutans	EMML 3041	GCF_001050475.1	complete	1		n/a	n/a	Lactobacillus_ginsenosidimutans__GCF_001050475.1
Lactobacillaceae	Lactobacillus graminis	DSM 20719	GCF_001436415.1	partial	72		NZ_AYZB01000035.1	+,110639-110826	Lactobacillus_graminis_DSM_20719__GCF_001436415.1
Lactobacillaceae	Lactobacillus hammesii	DSM 16381	GCF_001434395.1	partial	66		NZ_AZFS01000046.1	-,273125-273313	Lactobacillus_hammesii_DSM_16381__GCF_001434395.1
Lactobacillaceae	Lactobacillus hamsteri	DSM 5661	GCF_001434515.1	partial	93		NZ_AZGI01000090.1	+,84376-84572	Lactobacillus_hamsteri_DSM_5661___JCM_6256__GCF_001434515.1
Lactobacillaceae	Lactobacillus harbinensis	BM-LH14723	GCF_001636165.1	partial	295		NZ_LTDZ01000003.1	-,13968-14160	Lactobacillus_harbinensis__GCF_001636165.1
Lactobacillaceae	Lactobacillus harbinensis	DSM 16991	GCF_000425885.1	partial	101		NZ_AUEH01000001.1	-,58359-58551	Lactobacillus_harbinensis_DSM_16991__GCF_000425885.1
Lactobacillaceae	Lactobacillus harbinensis	DSM 16991	GCF_001436325.1	partial	164		NZ_AZFW01000032.1	+,225855-226047	Lactobacillus_harbinensis_DSM_16991__GCF_001436325.1
Lactobacillaceae	Lactobacillus hayakitensis	DSM 18933	GCF_001434455.1	partial	108		NZ_AZGD01000090.1	+,390258-390442	Lactobacillus_hayakitensis_DSM_18933___JCM_14209__GCF_001434455.1
Lactobacillaceae	Lactobacillus heilongjiangensis	DSM 28069	GCF_000831645.3	complete	1		n/a	n/a	Lactobacillus_heilongjiangensis__GCF_000831645.3
Lactobacillaceae	Lactobacillus helsingborgensis	ESL0183	GCF_003173695.1	complete	2		n/a	n/a	Lactobacillus_helsingborgensis__GCF_003173695.1
Lactobacillaceae	Lactobacillus helveticus	CAUH18	GCF_001308285.1	complete	1		NZ_CP012381.1	+,1406411-1406610	Lactobacillus_helveticus__GCF_001308285.1
Lactobacillaceae	Lactobacillus helveticus	CNRZ32	GCF_000422165.1	complete	1		NC_021744.1	-,898372-898569	Lactobacillus_helveticus_CNRZ32__GCF_000422165.1
Lactobacillaceae	Lactobacillus helveticus	D75	GCF_001746265.1	complete	1		NZ_CP020029.1	-,703065-703263	Lactobacillus_helveticus__GCF_001746265.1
Lactobacillaceae	Lactobacillus helveticus	D76	GCF_001702095.1	complete	1		NZ_CP016827.1	-,80691-80889	Lactobacillus_helveticus__GCF_001702095.1
Lactobacillaceae	Lactobacillus helveticus	DPC 4571	GCF_000015385.1	complete	1		NC_010080.1	-,800863-801061	Lactobacillus_helveticus_DPC_4571__GCF_000015385.1
Lactobacillaceae	Lactobacillus helveticus	FAM22155	GCF_002849955.1	complete	2		NZ_CP015498.1	+,1422841-1423039	Lactobacillus_helveticus__GCF_002849955.1
Lactobacillaceae	Lactobacillus helveticus	FAM8105	GCF_002849935.1	complete	2		NZ_CP015496.1	+,1426220-1426419	Lactobacillus_helveticus__GCF_002849935.1
Lactobacillaceae	Lactobacillus helveticus	FAM8627	GCF_002849915.1	complete	2		NZ_CP015444.1	-,536091-536288	Lactobacillus_helveticus__GCF_002849915.1
Lactobacillaceae	Lactobacillus helveticus	H10	GCF_000189515.1	complete	2		NC_017467.1	+,1409321-1409520	Lactobacillus_helveticus_H10__GCF_000189515.1
Lactobacillaceae	Lactobacillus helveticus	H9	GCF_000525715.1	complete	1		NZ_CP002427.1	-,697620-697817	Lactobacillus_helveticus_H9__GCF_000525715.1
Lactobacillaceae	Lactobacillus helveticus	KLDS1.8701	GCF_000961015.1	complete	2		NZ_CP009907.1	+,1566582-1566779	Lactobacillus_helveticus__GCF_000961015.1
Lactobacillaceae	Lactobacillus helveticus	MB2-1	GCF_001006025.1	complete	1		NZ_CP011386.1	-,761507-761704	Lactobacillus_helveticus__GCF_001006025.1
Lactobacillaceae	Lactobacillus helveticus	R0052	GCF_000165775.1	complete	1		NC_018528.1	+,1376680-1376879	Lactobacillus_helveticus_R0052__GCF_000165775.1
Lactobacillaceae	Lactobacillus herbarum	TCF032-E4	GCF_001039045.1	partial	55		NZ_LFEE01000022.1	+,116641-116828	Lactobacillus_herbarum__GCF_001039045.1
Lactobacillaceae	Lactobacillus hilgardii	DSM 20176	GCF_000159315.1	partial	113		n/a	n/a	Lactobacillus_hilgardii_DSM_20176___ATCC_8290__GCF_000159315.1
Lactobacillaceae	Lactobacillus hokkaidonensis		GCF_000829395.1	complete	3		NZ_AP014680.1	+,1526104-1526292	Lactobacillus_hokkaidonensis_JCM_18461__GCF_000829395.1
Lactobacillaceae	Lactobacillus hominis	DSM 23910	GCF_001436125.1	partial	47		NZ_AYZP01000001.1	+,338606-338797	Lactobacillus_hominis_DSM_23910___CRBIP_24_179__GCF_001436125.1
Lactobacillaceae	Lactobacillus homohiochii	DSM 20571	GCF_001436985.1	partial	21		n/a	n/a	Lactobacillus_homohiochii__GCF_001436985.1
Lactobacillaceae	Lactobacillus hordei	DSM 19519	GCF_001434845.1	partial	137		NZ_AZDX01000006.1	+,13221-13410	Lactobacillus_hordei_DSM_19519__GCF_001434845.1
Lactobacillaceae	Lactobacillus iners	ATCC 55195	GCF_000185405.1	partial	7		n/a	n/a	Lactobacillus_iners_ATCC_55195__GCF_000185405.1
Lactobacillaceae	Lactobacillus iners	DSM 13335	GCF_000160875.1	partial	12		n/a	n/a	Lactobacillus_iners_DSM_13335__GCF_000160875.1
Lactobacillaceae	Lactobacillus iners	UMB0033	GCF_002871595.1	partial	13		n/a	n/a	Lactobacillus_iners__GCF_002871595.1
Lactobacillaceae	Lactobacillus iners	UMB1051	GCF_002884695.1	partial	16		n/a	n/a	Lactobacillus_iners__GCF_002884695.1
Lactobacillaceae	Lactobacillus ingluviei	Autruche 4	GCF_000312405.1	partial	8		NZ_HE997173.1	-,65212-65399	Lactobacillus_ingluviei_str__Autruche_4__GCF_000312405.1
Lactobacillaceae	Lactobacillus ingluviei	DSM 14792	GCF_001437235.1	partial	111		NZ_JQBA01000012.1	-,538-725	Lactobacillus_ingluviei__GCF_001437235.1
Lactobacillaceae	Lactobacillus ingluviei	DSM 15946	GCF_001435775.1	partial	88		NZ_AZFK01000029.1	-,47037-47224	Lactobacillus_ingluviei_DSM_15946__GCF_001435775.1
Lactobacillaceae	Lactobacillus intestinalis	DSM 6629	GCF_001435325.1	partial	55		NZ_AZGN01000047.1	-,193090-193290	Lactobacillus_intestinalis_DSM_6629__GCF_001435325.1
Lactobacillaceae	Lactobacillus jensenii	SNUV360	GCF_001936235.1	complete	1		n/a	n/a	Lactobacillus_jensenii__GCF_001936235.1
Lactobacillaceae	Lactobacillus jensenii	TL2937	GCF_001742045.1	partial	69		n/a	n/a	Lactobacillus_jensenii__GCF_001742045.1
Lactobacillaceae	Lactobacillus johnsonii	BS15	GCF_001714745.1	complete	2		NZ_CP016400.1	+,608091-608278	Lactobacillus_johnsonii__GCF_001714745.1
Lactobacillaceae	Lactobacillus johnsonii	Byun-jo-01	GCF_003316915.1	complete	1		NZ_CP029614.1	-,28621-28808	Lactobacillus_johnsonii__GCF_003316915.1
Lactobacillaceae	Lactobacillus johnsonii	DPC 6026	GCF_000204985.1	complete	1		NC_017477.1	+,1303754-1303941	Lactobacillus_johnsonii_DPC_6026__GCF_000204985.1
Lactobacillaceae	Lactobacillus johnsonii	FI9785	GCF_000091405.1	complete	3		NC_013504.1	+,1187671-1187858	Lactobacillus_johnsonii_FI9785__GCF_000091405.1
Lactobacillaceae	Lactobacillus johnsonii	IDCC9203	GCF_003428395.1	complete	1		NZ_CP031701.1	-,59864-60051	Lactobacillus_johnsonii__GCF_003428395.1
Lactobacillaceae	Lactobacillus johnsonii	N6.2	GCF_000498675.1	complete	1		NC_022909.1	+,1246074-1246261	Lactobacillus_johnsonii_N6_2__GCF_000498675.1
Lactobacillaceae	Lactobacillus johnsonii	NCC 533	GCF_000008065.1	complete	1		NC_005362.1	-,846168-846355	Lactobacillus_johnsonii_NCC_533__GCF_000008065.1
Lactobacillaceae	Lactobacillus johnsonii	UMNLJ21	GCF_002176855.1	complete	3		NZ_CP021703.1	-,752039-752226	Lactobacillus_johnsonii__GCF_002176855.1
Lactobacillaceae	Lactobacillus johnsonii	UMNLJ22	GCF_002176835.1	complete	3		NZ_CP021704.1	+,1727911-1728098	Lactobacillus_johnsonii__GCF_002176835.1
Lactobacillaceae	Lactobacillus kalixensis	DSM 16043	GCF_001434335.1	partial	108		NZ_AZFM01000002.1	+,74127-74326	Lactobacillus_kalixensis_DSM_16043__GCF_001434335.1
Lactobacillaceae	Lactobacillus kefiranofaciens	ZW3	GCF_000214785.1	complete	3		NC_015602.1	+,959292-959490	Lactobacillus_kefiranofaciens_ZW3__GCF_000214785.1
Lactobacillaceae	Lactobacillus kefiri	DSM 20587	GCF_001436175.1	partial	95		n/a	n/a	Lactobacillus_kefiri_DSM_20587___JCM_5818__GCF_001436175.1
Lactobacillaceae	Lactobacillus kefiri	SGL 13	GCF_003131085.1	partial	10		n/a	n/a	Lactobacillus_kefiri__GCF_003131085.1
Lactobacillaceae	Lactobacillus kimbladii	Hma2	GCF_000970755.1	partial	13		n/a	n/a	Lactobacillus_kimbladii__GCF_000970755.1
Lactobacillaceae	Lactobacillus kimchicus	JCM 15530	GCF_001433995.1	partial	45		NZ_AZCX01000004.1	-,253393-253581	Lactobacillus_kimchicus_JCM_15530__GCF_001433995.1
Lactobacillaceae	Lactobacillus kimchiensis	DSM 24716	GCF_001438805.1	partial	71		n/a	n/a	Lactobacillus_kimchiensis__GCF_001438805.1
Lactobacillaceae	Lactobacillus kisonensis	F0435	GCF_000242275.1	partial	86		n/a	n/a	Lactobacillus_kisonensis_F0435__GCF_000242275.1
Lactobacillaceae	Lactobacillus kitasatonis	DSM 16761	GCF_001434435.1	partial	45		NZ_AZFU01000044.1	-,101920-102119	Lactobacillus_kitasatonis_DSM_16761___JCM_1039__GCF_001434435.1
Lactobacillaceae	Lactobacillus koreensis	26-25	GCF_001050435.1	complete	1		NZ_CP012033.1	+,167590-167780	Lactobacillus_koreensis__GCF_001050435.1
Lactobacillaceae	Lactobacillus kosoi	NBRC 113063	GCF_003112615.1	partial	67		n/a	n/a	Lactobacillus_kosoi__GCF_003112615.1
Lactobacillaceae	Lactobacillus kullabergensis	ESL0186	GCF_003151025.1	complete	1		n/a	n/a	Lactobacillus_kullabergensis__GCF_003151025.1
Lactobacillaceae	Lactobacillus kunkeei	MP2	GCF_001314945.1	complete	1		n/a	n/a	Lactobacillus_kunkeei__GCF_001314945.1
Lactobacillaceae	Lactobacillus lindneri	TMW 1.1993	GCF_001702115.1	complete	1		n/a	n/a	Lactobacillus_lindneri__GCF_001702115.1
Lactobacillaceae	Lactobacillus lindneri	TMW 1.481	GCF_001702135.1	complete	5		n/a	n/a	Lactobacillus_lindneri__GCF_001702135.1
Lactobacillaceae	Lactobacillus malefermentans	DSM 5705	GCF_000260775.1	partial	172	2nd-iteration	NZ_BACN01000082.1	-,7164,6978	Lactobacillus_malefermentans_DSM_5705___KCTC_3548__GCF_000260775.1
Lactobacillaceae	Lactobacillus malefermentans	DSM 5705	GCF_001436395.1	partial	152	2nd-iteration	NZ_AZGJ01000061.1	+,2074,2260	Lactobacillus_malefermentans_DSM_5705___KCTC_3548__GCF_001436395.1
Lactobacillaceae	Lactobacillus mali	ATCC 27304	GCF_001437155.1	partial	78		NZ_JQAR01000002.1	-,141164-141353	Lactobacillus_mali__GCF_001437155.1
Lactobacillaceae	Lactobacillus mali	KCTC 3596	GCF_001436535.1	partial	209		NZ_AYYH01000036.1	+,4801-4990	Lactobacillus_mali_KCTC_3596___DSM_20444__GCF_001436535.1
Lactobacillaceae	Lactobacillus manihotivorans	DSM 13343	GCF_001435035.1	partial	335		n/a	n/a	Lactobacillus_manihotivorans_DSM_13343___JCM_12514__GCF_001435035.1
Lactobacillaceae	Lactobacillus mellifer	Bin4	GCF_000970795.1	partial	11		n/a	n/a	Lactobacillus_mellifer__GCF_000970795.1
Lactobacillaceae	Lactobacillus mellis	Hon2	GCF_000967245.1	partial	7		n/a	n/a	Lactobacillus_mellis__GCF_000967245.1
Lactobacillaceae	Lactobacillus melliventris	Hma8	GCF_000970775.1	partial	9		n/a	n/a	Lactobacillus_melliventris__GCF_000970775.1
Lactobacillaceae	Lactobacillus micheneri	Hlig3	GCF_002993975.1	partial	12		n/a	n/a	Lactobacillus_micheneri__GCF_002993975.1
Lactobacillaceae	Lactobacillus mindensis	DSM 14500	GCF_001434275.1	partial	103		n/a	n/a	Lactobacillus_mindensis_DSM_14500__GCF_001434275.1
Lactobacillaceae	Lactobacillus mixtipabuli	IWT30	GCF_002217925.1	partial	87		NZ_BCMF01000012.1	+,39415-39604	Lactobacillus_mixtipabuli__GCF_002217925.1
Lactobacillaceae	Lactobacillus mucosae	CRL573	GCF_000766905.1	partial	38	2nd-iteration	NZ_JROC01000031.1	-,29156,28968	Lactobacillus_mucosae__GCF_000766905.1
Lactobacillaceae	Lactobacillus mucosae	LM1	GCF_000248095.2	complete	2	2nd-iteration	NZ_CP011013.1	+,1812253,1812441	Lactobacillus_mucosae_LM1__GCF_000248095.2
Lactobacillaceae	Lactobacillus murinus	CR141	GCF_003288135.1	complete	1		NZ_CP023566.1	-,1326656-1326842	Lactobacillus_murinus__GCF_003288135.1
Lactobacillaceae	Lactobacillus murinus	CR147	GCF_003288115.1	complete	1		NZ_CP023565.1	+,1013472-1013658	Lactobacillus_murinus__GCF_003288115.1
Lactobacillaceae	Lactobacillus nagelii	DSM 13675	GCF_001434225.1	partial	44		NZ_AZEV01000021.1	-,103635-103819	Lactobacillus_nagelii_DSM_13675__GCF_001434225.1
Lactobacillaceae	Lactobacillus namurensis	DSM 19117	GCF_001434785.1	partial	69		NZ_AZDT01000016.1	+,37433-37616	Lactobacillus_namurensis_DSM_19117__GCF_001434785.1
Lactobacillaceae	Lactobacillus nantensis	DSM 16982	GCF_001435815.1	partial	95		n/a	n/a	Lactobacillus_nantensis_DSM_16982__GCF_001435815.1
Lactobacillaceae	Lactobacillus nasuensis	JCM 17158	GCF_001434705.1	partial	35	2nd-iteration	NZ_AZDJ01000026.1	-,187568,187384	Lactobacillus_nasuensis_JCM_17158__GCF_001434705.1
Lactobacillaceae	Lactobacillus nodensis	DSM 19682	GCF_001435555.1	partial	22		n/a	n/a	Lactobacillus_nodensis_DSM_19682___JCM_14932___NBRC_107160__GCF_001435555.1
Lactobacillaceae	Lactobacillus odoratitofui	DSM 19909	GCF_001434895.1	partial	31		NZ_AZEE01000010.1	+,39828-40016	Lactobacillus_odoratitofui_DSM_19909___JCM_15043__GCF_001434895.1
Lactobacillaceae	Lactobacillus oeni	DSM 19972	GCF_001436275.1	partial	43		NZ_AZEH01000039.1	-,69046-69231	Lactobacillus_oeni_DSM_19972__GCF_001436275.1
Lactobacillaceae	Lactobacillus oris	DSM 4864	GCF_001434465.1	partial	75		NZ_AZGE01000007.1	-,18056-18244	Lactobacillus_oris_DSM_4864__GCF_001434465.1
Lactobacillaceae	Lactobacillus oris	F0423	GCF_000221505.1	partial	20		NZ_AFTL01000019.1	+,28323-28511	Lactobacillus_oris_F0423__GCF_000221505.1
Lactobacillaceae	Lactobacillus oris	PB013-T2-3	GCF_000180015.1	partial	89		NZ_AEKL01000007.1	+,50024-50212	Lactobacillus_oris_PB013-T2-3__GCF_000180015.1
Lactobacillaceae	Lactobacillus oryzae	JCM 18671 strain SG293	GCF_000740055.1	partial	93	2nd-iteration	NZ_BBJM01000015.1	+,28695,28879	Lactobacillus_oryzae_JCM_18671__GCF_000740055.1
Lactobacillaceae	Lactobacillus otakiensis	DSM 19908	GCF_001434145.1	partial	21		n/a	n/a	Lactobacillus_otakiensis_DSM_19908___JCM_15040__GCF_001434145.1
Lactobacillaceae	Lactobacillus ozensis	DSM 23829	GCF_001435995.1	partial	36		n/a	n/a	Lactobacillus_ozensis_DSM_23829___JCM_17196__GCF_001435995.1
Lactobacillaceae	Lactobacillus panis	DSM 6035	GCF_001435935.1	partial	150		NZ_AZGM01000076.1	+,45602-45789	Lactobacillus_panis_DSM_6035__GCF_001435935.1
Lactobacillaceae	Lactobacillus pantheris	DSM 15945	GCF_001435155.1	partial	62	2nd-iteration	NZ_AZFJ01000044.1	-,150266,150078	Lactobacillus_pantheris_DSM_15945___JCM_12539___NBRC_106106__GCF_001435155.1
Lactobacillaceae	Lactobacillus parabrevis	ATCC 53295 strain RODS-DW	GCF_000383435.1	partial	94		NZ_KB911366.1	+,107710-107897	Lactobacillus_parabrevis_ATCC_53295__GCF_000383435.1
Lactobacillaceae	Lactobacillus parabrevis	LMG 11984	GCF_001437515.1	partial	123		NZ_JQCI01000003.1	+,108037-108224	Lactobacillus_parabrevis__GCF_001437515.1
Lactobacillaceae	Lactobacillus parabuchneri	FAM21731	GCF_001922025.1	complete	3		n/a	n/a	Lactobacillus_parabuchneri__GCF_001922025.1
Lactobacillaceae	Lactobacillus paracasei	ATCC 334	GCF_000014525.1	complete	2		NC_008526.1	-,1173987-1174173	Lactobacillus_paracasei_ATCC_334__GCF_000014525.1
Lactobacillaceae	Lactobacillus paracasei	CAUH35	GCF_001191565.1	complete	5		NZ_CP012187.1	-,1121596-1121782	Lactobacillus_paracasei__GCF_001191565.1
Lactobacillaceae	Lactobacillus paracasei	EG9	GCF_003177075.1	complete	4		NZ_CP029546.1	-,1132424-1132610	Lactobacillus_paracasei__GCF_003177075.1
Lactobacillaceae	Lactobacillus paracasei	FAM18149	GCF_002442835.1	complete	6		NZ_CP017261.1	-,825607-825793	Lactobacillus_paracasei__GCF_002442835.1
Lactobacillaceae	Lactobacillus paracasei	HD1.7	GCF_002865565.1	complete	1		NZ_CP025582.1	-,1273304-1273490	Lactobacillus_paracasei__GCF_002865565.1
Lactobacillaceae	Lactobacillus paracasei	IIA	GCF_002079285.1	complete	4		NZ_CP014985.1	+,580745-580931	Lactobacillus_paracasei__GCF_002079285.1
Lactobacillaceae	Lactobacillus paracasei	KL1	GCF_001514415.1	complete	1		NZ_CP013921.1	+,1208530-1208716	Lactobacillus_paracasei__GCF_001514415.1
Lactobacillaceae	Lactobacillus paracasei	L9	GCF_001244395.1	complete	1		NZ_CP012148.1	-,1304006-1304192	Lactobacillus_paracasei__GCF_001244395.1
Lactobacillaceae	Lactobacillus paracasei	LC355	GCF_003268715.1	complete	3		NZ_CP029536.1	-,2276206-2276392	Lactobacillus_paracasei__GCF_003268715.1
Lactobacillaceae	Lactobacillus paracasei	Lpc10	GCF_003199005.1	complete	1		NZ_CP029686.1	+,297400-297586	Lactobacillus_paracasei__GCF_003199005.1
Lactobacillaceae	Lactobacillus paracasei	N1115	GCF_000582665.1	complete	5		NZ_CP007122.1	+,1594083-1594269	Lactobacillus_paracasei_N1115__GCF_000582665.1
Lactobacillaceae	Lactobacillus paracasei subsp. paracasei	8700:2	GCF_000155515.2	complete	3		NC_022112.1	-,1192800-1192986	Lactobacillus_paracasei_subsp__paracasei_8700_2__GCF_000155515.2
Lactobacillaceae	Lactobacillus paracasei subsp. paracasei	JCM 8130	GCF_000829035.1	complete	3		NZ_AP012541.1	-,1182463-1182649	Lactobacillus_paracasei_subsp__paracasei_JCM_8130__GCF_000829035.1
Lactobacillaceae	Lactobacillus paracasei subsp. paracasei	TMW 1.1434	GCF_002813615.1	complete	2		NZ_CP016355.1	-,1311537-1311723	Lactobacillus_paracasei_subsp__paracasei__GCF_002813615.1
Lactobacillaceae	Lactobacillus paracasei	TK1501	GCF_002257625.1	complete	1		NZ_CP017716.1	-,1185781-1185967	Lactobacillus_paracasei__GCF_002257625.1
Lactobacillaceae	Lactobacillus paracollinoides	TMW 1.1979	GCF_001702155.1	complete	3		NZ_CP014912.1	-,2358243-2358430	Lactobacillus_paracollinoides__GCF_001702155.1
Lactobacillaceae	Lactobacillus paracollinoides	TMW 1.1994	GCF_001702175.1	complete	9		NZ_CP014915.1	-,921537-921724	Lactobacillus_paracollinoides__GCF_001702175.1
Lactobacillaceae	Lactobacillus paracollinoides	TMW 1.1995	GCF_001702195.1	complete	9		NZ_CP014924.1	-,2528566-2528753	Lactobacillus_paracollinoides__GCF_001702195.1
Lactobacillaceae	Lactobacillus parafarraginis	DSM 18390	GCF_001435895.1	partial	254		n/a	n/a	Lactobacillus_parafarraginis_DSM_18390___JCM_14109__GCF_001435895.1
Lactobacillaceae	Lactobacillus parafarraginis	F0439	GCF_000238835.1	partial	165		n/a	n/a	Lactobacillus_parafarraginis_F0439__GCF_000238835.1
Lactobacillaceae	Lactobacillus parakefiri	JCM 8573	GCF_002157585.1	partial	161		n/a	n/a	Lactobacillus_parakefiri__GCF_002157585.1
Lactobacillaceae	Lactobacillus paralimentarius	DSM 13238	GCF_001434985.1	partial	166		n/a	n/a	Lactobacillus_paralimentarius_DSM_13238___JCM_10415__GCF_001434985.1
Lactobacillaceae	Lactobacillus paralimentarius	DSM 13961	GCF_001435445.1	partial	28		n/a	n/a	Lactobacillus_paralimentarius_DSM_13961___JCM_10707__GCF_001435445.1
Lactobacillaceae	Lactobacillus paralimentarius	DSM 19674	GCF_001434855.1	partial	42		n/a	n/a	Lactobacillus_paralimentarius_DSM_19674__GCF_001434855.1
Lactobacillaceae	Lactobacillus paraplantarum	CRL 1905	GCF_001660655.1	partial	5		n/a	n/a	Lactobacillus_paraplantarum__GCF_001660655.1
Lactobacillaceae	Lactobacillus paraplantarum	L-ZS9	GCF_001443645.1	complete	1		NZ_CP013130.1	+,2159535-2159722	Lactobacillus_paraplantarum__GCF_001443645.1
Lactobacillaceae	Lactobacillus pasteurii	DSM 23907	GCF_000297025.1	partial	30		NZ_CAKD01000021.1	+,151280-151479	Lactobacillus_pasteurii_DSM_23907___CRBIP_24_76__GCF_000297025.1
Lactobacillaceae	Lactobacillus pasteurii	DSM 23907	GCF_001433915.1	partial	44		NZ_AYZN01000001.1	+,428857-429056	Lactobacillus_pasteurii_DSM_23907___CRBIP_24_76__GCF_001433915.1
Lactobacillaceae	Lactobacillus paucivorans	DSM 22467	GCF_001437125.1	partial	167		NZ_JQCA01000072.1	+,4381-4571	Lactobacillus_paucivorans__GCF_001437125.1
Lactobacillaceae	Lactobacillus pentosiphilus	IWT25	GCF_002217985.1	partial	131		NZ_BCMI01000013.1	+,37777-37966	Lactobacillus_pentosiphilus__GCF_002217985.1
Lactobacillaceae	Lactobacillus pentosus	BGM48	GCF_002850015.1	complete	6		NZ_CP016491.1	-,1288259-1288446	Lactobacillus_pentosus__GCF_002850015.1
Lactobacillaceae	Lactobacillus pentosus	SLC13	GCF_002211885.1	complete	2		NZ_CP022130.1	-,3019109-3019296	Lactobacillus_pentosus__GCF_002211885.1
Lactobacillaceae	Lactobacillus perolens	DSM 12744	GCF_001435585.1	partial	101		NZ_AZEC01000002.1	+,231407-231598	Lactobacillus_perolens_DSM_12744__GCF_001435585.1
Lactobacillaceae	Lactobacillus plantarum	16	GCF_000412205.1	complete	11		NC_021514.1	+,1982212-1982399	Lactobacillus_plantarum_16__GCF_000412205.1
Lactobacillaceae	Lactobacillus plantarum	10CH	GCF_002005385.2	complete	1		NZ_CP023728.1	+,2121085-2121272	Lactobacillus_plantarum__GCF_002005385.2
Lactobacillaceae	Lactobacillus plantarum	5-2	GCF_001278015.1	complete	1		NZ_CP009236.1	+,2104557-2104744	Lactobacillus_plantarum__GCF_001278015.1
Lactobacillaceae	Lactobacillus plantarum	ATCC 8014	GCF_002749655.1	complete	5		NZ_CP024413.1	+,2081535-2081722	Lactobacillus_plantarum__GCF_002749655.1
Lactobacillaceae	Lactobacillus plantarum	b-2	GCF_003352125.1	complete	1		NZ_CP027349.1	+,2084915-2085102	Lactobacillus_plantarum__GCF_003352125.1
Lactobacillaceae	Lactobacillus plantarum	B21	GCF_000931425.2	complete	3		NZ_CP010528.1	+,2138288-2138475	Lactobacillus_plantarum__GCF_000931425.2
Lactobacillaceae	Lactobacillus plantarum	BDGP2	GCF_002290185.1	complete	5		NZ_CP023174.1	-,337745-337932	Lactobacillus_plantarum__GCF_002290185.1
Lactobacillaceae	Lactobacillus plantarum	BLS41	GCF_002116955.1	complete	6		NZ_CP018209.1	+,910030-910217	Lactobacillus_plantarum__GCF_002116955.1
Lactobacillaceae	Lactobacillus plantarum	C410L1	GCF_001874125.1	complete	7		NZ_CP017954.1	-,486072-486259	Lactobacillus_plantarum__GCF_001874125.1
Lactobacillaceae	Lactobacillus plantarum	CAUH2	GCF_001617525.2	complete	4		NZ_CP015126.1	+,2092917-2093103	Lactobacillus_plantarum__GCF_001617525.2
Lactobacillaceae	Lactobacillus plantarum	CLP0611	GCF_002024845.1	complete	2		NZ_CP019722.1	+,2057578-2057765	Lactobacillus_plantarum__GCF_002024845.1
Lactobacillaceae	Lactobacillus plantarum	CRL 1506	GCF_001444495.1	partial	14		NZ_LNCP01000007.1	-,271038-271225	Lactobacillus_plantarum__GCF_001444495.1
Lactobacillaceae	Lactobacillus plantarum	DF	GCF_001704335.1	complete	4		NZ_CP013753.1	-,2320691-2320878	Lactobacillus_plantarum__GCF_001704335.1
Lactobacillaceae	Lactobacillus plantarum	dm	GCF_002220175.1	complete	1		NZ_CP022373.1	+,1101355-1101542	Lactobacillus_plantarum__GCF_002220175.1
Lactobacillaceae	Lactobacillus plantarum	DOMLa	GCF_000604105.1	complete	3		NZ_CP004406.1	+,2082326-2082513	Lactobacillus_plantarum_DOMLa__GCF_000604105.1
Lactobacillaceae	Lactobacillus plantarum	DSR_M2	GCF_003286955.1	complete	3		NZ_CP022294.1	+,2093073-2093260	Lactobacillus_plantarum__GCF_003286955.1
Lactobacillaceae	Lactobacillus plantarum	GB-LP1	GCF_002220815.1	complete	1		NZ_CP020564.1	+,2011681-2011868	Lactobacillus_plantarum__GCF_002220815.1
Lactobacillaceae	Lactobacillus plantarum	HAC01	GCF_003143915.1	complete	2		NZ_CP029349.1	-,2940615-2940802	Lactobacillus_plantarum__GCF_003143915.1
Lactobacillaceae	Lactobacillus plantarum	HFC8	GCF_001302645.1	complete	11		NZ_CP012650.1	+,800195-800382	Lactobacillus_plantarum__GCF_001302645.1
Lactobacillaceae	Lactobacillus plantarum	IDCC3501	GCF_003428355.1	complete	1		NZ_CP031702.1	+,948193-948380	Lactobacillus_plantarum__GCF_003428355.1
Lactobacillaceae	Lactobacillus plantarum	JBE245	GCF_001596095.1	complete	1		NZ_CP014780.1	+,2142680-2142867	Lactobacillus_plantarum__GCF_001596095.1
Lactobacillaceae	Lactobacillus plantarum	JBE490	GCF_002109405.1	complete	2		NZ_CP020861.1	+,2079364-2079551	Lactobacillus_plantarum__GCF_002109405.1
Lactobacillaceae	Lactobacillus plantarum	JDM1	GCF_000023085.1	complete	1		NC_012984.1	+,2081263-2081450	Lactobacillus_plantarum_JDM1__GCF_000023085.1
Lactobacillaceae	Lactobacillus plantarum	K25	GCF_003020005.1	complete	7		NZ_CP020093.1	+,2082913-2083100	Lactobacillus_plantarum__GCF_003020005.1
Lactobacillaceae	Lactobacillus plantarum	K259	GCF_002868775.1	complete	2		NZ_CP025590.1	+,1843020-1843207	Lactobacillus_plantarum__GCF_002868775.1
Lactobacillaceae	Lactobacillus plantarum	KC28	GCF_002948215.1	complete	1		NZ_CP026743.1	+,1580345-1580532	Lactobacillus_plantarum__GCF_002948215.1
Lactobacillaceae	Lactobacillus plantarum	KC3	GCF_002868755.1	complete	4		NZ_CP025586.1	-,2321823-2322010	Lactobacillus_plantarum__GCF_002868755.1
Lactobacillaceae	Lactobacillus plantarum	KP	GCF_001704315.1	complete	4		NZ_CP013749.1	-,1945552-1945739	Lactobacillus_plantarum__GCF_001704315.1
Lactobacillaceae	Lactobacillus plantarum	LM1004	GCF_002895245.1	complete	1		NZ_CP025988.1	+,910604-910791	Lactobacillus_plantarum__GCF_002895245.1
Lactobacillaceae	Lactobacillus plantarum	LP2	GCF_002109425.1	complete	1		NZ_CP020816.1	+,2119889-2120076	Lactobacillus_plantarum__GCF_002109425.1
Lactobacillaceae	Lactobacillus plantarum	LP3	GCF_002286275.1	complete	3		NZ_CP017066.1	+,2120233-2120420	Lactobacillus_plantarum__GCF_002286275.1
Lactobacillaceae	Lactobacillus plantarum	LPL-1	GCF_002205775.2	complete	2		NZ_CP021997.1	-,1043555-1043742	Lactobacillus_plantarum__GCF_002205775.2
Lactobacillaceae	Lactobacillus plantarum	LQ80	GCF_003097595.1	complete	8		NZ_CP028977.1	+,2133214-2133401	Lactobacillus_plantarum__GCF_003097595.1
Lactobacillaceae	Lactobacillus plantarum	LY-78	GCF_001715615.1	complete	2		NZ_CP015308.1	-,3020575-3020762	Lactobacillus_plantarum__GCF_001715615.1
Lactobacillaceae	Lactobacillus plantarum	LZ206	GCF_001659745.1	complete	4		NZ_CP015966.1	-,417584-417771	Lactobacillus_plantarum__GCF_001659745.1
Lactobacillaceae	Lactobacillus plantarum	LZ227	GCF_001660025.1	complete	6		NZ_CP015857.1	-,391205-391392	Lactobacillus_plantarum__GCF_001660025.1
Lactobacillaceae	Lactobacillus plantarum	LZ95	GCF_001484005.1	complete	3		NZ_CP012122.1	-,1350236-1350423	Lactobacillus_plantarum__GCF_001484005.1
Lactobacillaceae	Lactobacillus plantarum	MF1298	GCF_001880185.1	complete	29		NZ_CP013149.1	+,2047476-2047663	Lactobacillus_plantarum__GCF_001880185.1
Lactobacillaceae	Lactobacillus plantarum	MPL16	GCF_001660645.1	partial	166		NZ_LUHN01000075.1	+,95375-95562	Lactobacillus_plantarum__GCF_001660645.1
Lactobacillaceae	Lactobacillus plantarum	NCU116	GCF_001672035.1	complete	1		NZ_CP016071.1	-,2335720-2335907	Lactobacillus_plantarum__GCF_001672035.1
Lactobacillaceae	Lactobacillus plantarum	nF1	GCF_003325395.1	complete	3		NZ_CP030881.1	-,800176-800363	Lactobacillus_plantarum__GCF_003325395.1
Lactobacillaceae	Lactobacillus plantarum	PC520	GCF_002576835.1	complete	3		NZ_CP023772.1	+,2536275-2536462	Lactobacillus_plantarum__GCF_002576835.1
Lactobacillaceae	Lactobacillus plantarum	plantarum	GCF_003076435.1	complete	1		NZ_CP021086.1	-,548039-548226	Lactobacillus_plantarum__GCF_003076435.1
Lactobacillaceae	Lactobacillus plantarum	SRCM100434	GCF_002174195.1	complete	1		NZ_CP021528.1	-,1078282-1078469	Lactobacillus_plantarum_subsp__plantarum__GCF_002174195.1
Lactobacillaceae	Lactobacillus plantarum	P-8	GCF_000392485.3	complete	8		NC_021224.2	+,1978676-1978863	Lactobacillus_plantarum_subsp__plantarum_P-8__GCF_000392485.3
Lactobacillaceae	Lactobacillus plantarum	ST-III	GCF_000148815.2	complete	2		NC_014554.1	+,2091393-2091580	Lactobacillus_plantarum_subsp__plantarum_ST-III__GCF_000148815.2
Lactobacillaceae	Lactobacillus plantarum	CGMCC 1.557	GCF_001272315.2	complete	3		NZ_CP016270.1	+,1264957-1265144	Lactobacillus_plantarum_subsp__plantarum__GCF_001272315.2
Lactobacillaceae	Lactobacillus plantarum	LB1-2	GCF_002906875.1	complete	4		NZ_CP025991.1	-,86082-86269	Lactobacillus_plantarum_subsp__plantarum__GCF_002906875.1
Lactobacillaceae	Lactobacillus plantarum	TS12	GCF_001908455.1	complete	7		NZ_CP018324.1	-,79736-79923	Lactobacillus_plantarum_subsp__plantarum__GCF_001908455.1
Lactobacillaceae	Lactobacillus plantarum	RI-113	GCF_001990145.1	complete	7		NZ_CP017406.1	-,630321-630508	Lactobacillus_plantarum__GCF_001990145.1
Lactobacillaceae	Lactobacillus plantarum	SK151	GCF_003269405.1	complete	1		NZ_CP030105.1	+,1762294-1762481	Lactobacillus_plantarum__GCF_003269405.1
Lactobacillaceae	Lactobacillus plantarum	SRCM102022	GCF_002173655.1	complete	4		NZ_CP021501.1	+,2103596-2103783	Lactobacillus_plantarum__GCF_002173655.1
Lactobacillaceae	Lactobacillus plantarum	TL2766	GCF_001675425.1	partial	33		NZ_LZXZ01000004.1	+,94676-94863	Lactobacillus_plantarum__GCF_001675425.1
Lactobacillaceae	Lactobacillus plantarum	TMW 1.1478	GCF_003345375.1	complete	2		NZ_CP021932.1	+,2165474-2165661	Lactobacillus_plantarum__GCF_003345375.1
Lactobacillaceae	Lactobacillus plantarum	TMW 1.1623	GCF_002117305.1	complete	5		NZ_CP017379.1	+,2026591-2026778	Lactobacillus_plantarum__GCF_002117305.1
Lactobacillaceae	Lactobacillus plantarum	TMW 1.25	GCF_002117245.1	complete	9		NZ_CP017354.1	+,2046976-2047163	Lactobacillus_plantarum__GCF_002117245.1
Lactobacillaceae	Lactobacillus plantarum	TMW 1.277	GCF_002117265.1	complete	11		NZ_CP017363.1	+,2001527-2001714	Lactobacillus_plantarum__GCF_002117265.1
Lactobacillaceae	Lactobacillus plantarum	TMW 1.708	GCF_002117285.1	complete	5		NZ_CP017374.1	+,2070323-2070510	Lactobacillus_plantarum__GCF_002117285.1
Lactobacillaceae	Lactobacillus plantarum	WCFS1	GCF_000203855.3	complete	4		NC_004567.2	+,2114776-2114963	Lactobacillus_plantarum_WCFS1__GCF_000203855.3
Lactobacillaceae	Lactobacillus plantarum	X7021	GCF_002943545.1	complete	7		NZ_CP025412.1	+,2037752-2037939	Lactobacillus_plantarum__GCF_002943545.1
Lactobacillaceae	Lactobacillus plantarum	Zhang-LL	GCF_001581895.1	complete	1		NZ_CP011769.1	+,1935657-1935844	Lactobacillus_plantarum__GCF_001581895.1
Lactobacillaceae	Lactobacillus plantarum	ZJ316	GCF_000338115.2	complete	4		NC_020229.1	+,2357181-2357368	Lactobacillus_plantarum_ZJ316__GCF_000338115.2
Lactobacillaceae	Lactobacillus plantarum	ZS2058	GCF_001296095.1	complete	1		NZ_CP012343.1	+,1298151-1298338	Lactobacillus_plantarum__GCF_001296095.1
Lactobacillaceae	Lactobacillus pobuzihii	E100301	GCF_000349725.1	partial	54	2nd-iteration	NZ_KB714698.1	+,93699,93888	Lactobacillus_pobuzihii_E100301___KCTC_13174__GCF_000349725.1
Lactobacillaceae	Lactobacillus pobuzihii	NBRC 103219	GCF_001438865.1	partial	71	2nd-iteration	NZ_JQCN01000017.1	-,35728,35539	Lactobacillus_pobuzihii__GCF_001438865.1
Lactobacillaceae	Lactobacillus pontis	DSM 8475	GCF_001435345.1	partial	68		NZ_AZGO01000049.1	+,65990-66177	Lactobacillus_pontis_DSM_8475__GCF_001435345.1
Lactobacillaceae	Lactobacillus psittaci	DSM 15354	GCF_000425905.1	partial	23		n/a	n/a	Lactobacillus_psittaci_DSM_15354__GCF_000425905.1
Lactobacillaceae	Lactobacillus psittaci	DSM 15354	GCF_001435695.1	partial	50		n/a	n/a	Lactobacillus_psittaci_DSM_15354__GCF_001435695.1
Lactobacillaceae	Lactobacillus quenuiae	HV_6	GCF_002994005.1	partial	11		n/a	n/a	Lactobacillus_quenuiae__GCF_002994005.1
Lactobacillaceae	Lactobacillus rapi	DSM 19907	GCF_001436255.1	partial	87		n/a	n/a	Lactobacillus_rapi_DSM_19907___JCM_15042__GCF_001436255.1
Lactobacillaceae	Lactobacillus rennini	DSM 20253	GCF_001436505.1	partial	106		NZ_AYYI01000018.1	-,11269-11457	Lactobacillus_rennini_DSM_20253__GCF_001436505.1
Lactobacillaceae	Lactobacillus reuteri	Byun-re-01	GCF_003316895.1	complete	1		NZ_CP029613.1	-,906129-906316	Lactobacillus_reuteri__GCF_003316895.1
Lactobacillaceae	Lactobacillus reuteri	CRL 1098	GCF_001657495.1	partial	45		NZ_LYWI01000023.1	+,29020-29207	Lactobacillus_reuteri__GCF_001657495.1
Lactobacillaceae	Lactobacillus reuteri	DSM 20016	GCF_000016825.1	complete	1		NC_009513.1	-,541922-542109	Lactobacillus_reuteri_DSM_20016__GCF_000016825.1
Lactobacillaceae	Lactobacillus reuteri	I49	GCF_001688685.2	complete	1		NZ_CP015408.2	-,196070-196257	Lactobacillus_reuteri__GCF_001688685.2
Lactobacillaceae	Lactobacillus reuteri	I5007	GCF_000410995.1	complete	7		NC_021494.1	+,1463187-1463374	Lactobacillus_reuteri_I5007__GCF_000410995.1
Lactobacillaceae	Lactobacillus reuteri	IRT	GCF_001046835.1	complete	1		NZ_CP011024.1	-,550409-550596	Lactobacillus_reuteri__GCF_001046835.1
Lactobacillaceae	Lactobacillus reuteri	JCM 1112	GCF_000010005.1	complete	1		NC_010609.1	-,550224-550411	Lactobacillus_reuteri_JCM_1112__GCF_000010005.1
Lactobacillaceae	Lactobacillus reuteri	SD2112	GCF_000159455.2	complete	5		NC_015697.1	-,1735787-1735974	Lactobacillus_reuteri_SD2112__GCF_000159455.2
Lactobacillaceae	Lactobacillus reuteri	SKKU-OGDONS-01	GCF_003316935.1	complete	1		NZ_CP029615.1	+,708232-708419	Lactobacillus_reuteri__GCF_003316935.1
Lactobacillaceae	Lactobacillus reuteri	TD1	GCF_000439275.1	complete	1		NC_021872.1	-,575399-575586	Lactobacillus_reuteri_TD1__GCF_000439275.1
Lactobacillaceae	Lactobacillus reuteri	ZLR003	GCF_001618905.1	complete	1		NZ_CP014786.1	+,663459-663646	Lactobacillus_reuteri__GCF_001618905.1
Lactobacillaceae	Lactobacillus reuteri	ATCC 53608	GCF_000236455.2	complete	3		NZ_LN906634.1	+,1454610-1454797	Lactobacillus_reuteri_ATCC_53608__GCF_000236455.2
Lactobacillaceae	Lactobacillus rhamnosus	4B15	GCF_002158925.1	complete	1		NZ_CP021426.1	+,180814-181000	Lactobacillus_rhamnosus__GCF_002158925.1
Lactobacillaceae	Lactobacillus rhamnosus	ATCC 11443	GCF_003433395.1	complete	1		NZ_CP022109.1	-,1211133-1211319	Lactobacillus_rhamnosus__GCF_003433395.1
Lactobacillaceae	Lactobacillus rhamnosus	ATCC 53103	GCF_000011045.1	complete	1		NC_017482.1	-,1198274-1198460	Lactobacillus_rhamnosus_GG__GCF_000011045.1
Lactobacillaceae	Lactobacillus rhamnosus	ATCC 8530	GCF_000233755.1	complete	1		NC_017491.1	-,1138700-1138886	Lactobacillus_rhamnosus_ATCC_8530__GCF_000233755.1
Lactobacillaceae	Lactobacillus rhamnosus	BFE5264	GCF_001988935.1	complete	2		NZ_CP014201.1	-,371592-371778	Lactobacillus_rhamnosus__GCF_001988935.1
Lactobacillaceae	Lactobacillus rhamnosus	DSM 14870	GCF_002287945.1	complete	1		NZ_CP006804.1	-,2946064-2946250	Lactobacillus_rhamnosus_DSM_14870__GCF_002287945.1
Lactobacillaceae	Lactobacillus rhamnosus	GG	GCF_003353455.1	complete	1		NZ_CP031290.1	-,1201569-1201755	Lactobacillus_rhamnosus_GG__GCF_003353455.1
Lactobacillaceae	Lactobacillus rhamnosus	GG (ATCC 53103)	GCF_000026505.1	partial	1		NC_013198.1	-,1201563-1201749	Lactobacillus_rhamnosus_GG__GCF_000026505.1
Lactobacillaceae	Lactobacillus rhamnosus	IBL027	GCF_002238035.1	partial	166		NZ_NBVL01000039.1	+,106427-106613	Lactobacillus_rhamnosus__GCF_002238035.1
Lactobacillaceae	Lactobacillus rhamnosus	Lc 705	GCF_000026525.1	partial	2		NC_013199.1	-,1212298-1212484	Lactobacillus_rhamnosus_Lc_705__GCF_000026525.1
Lactobacillaceae	Lactobacillus rhamnosus	LOCK900	GCF_000418475.1	complete	1		NC_021723.1	-,1122399-1122585	Lactobacillus_rhamnosus_LOCK900__GCF_000418475.1
Lactobacillaceae	Lactobacillus rhamnosus	LOCK908	GCF_000418495.1	complete	1		NC_021725.1	-,1209817-1210003	Lactobacillus_rhamnosus_LOCK908__GCF_000418495.1
Lactobacillaceae	Lactobacillus rhamnosus	LR5	GCF_002286235.1	complete	1		NZ_CP017063.1	-,1143619-1143805	Lactobacillus_rhamnosus__GCF_002286235.1
Lactobacillaceae	Lactobacillus rhamnosus	Pen	GCF_002076955.1	complete	1		NZ_CP020464.1	+,1929433-1929619	Lactobacillus_rhamnosus__GCF_002076955.1
Lactobacillaceae	Lactobacillus rhamnosus	SCT-10-10-60	GCF_002960215.1	complete	1		NZ_CP019305.1	-,1211131-1211317	Lactobacillus_rhamnosus__GCF_002960215.1
Lactobacillaceae	Lactobacillus rodentium	DSM 24759	GCF_003423665.1	partial	40	2nd-iteration	NZ_BFBY01000003.1	-,65773,65579	Lactobacillus_rodentium__GCF_003423665.1
Lactobacillaceae	Lactobacillus rossiae	DSM 15814	GCF_000428925.1	partial	39	2nd-iteration	NZ_AUAW01000011.1	-,19368,19181	Lactobacillus_rossiae_DSM_15814__GCF_000428925.1
Lactobacillaceae	Lactobacillus ruminis	ATCC 27782	GCF_000224985.1	complete	1		NC_015975.1	+,1390190-1390376	Lactobacillus_ruminis_ATCC_27782__GCF_000224985.1
Lactobacillaceae	Lactobacillus saerimneri	DSM 16049	GCF_000423265.1	partial	47		NZ_AUHQ01000004.1	+,76714-76908	Lactobacillus_saerimneri_DSM_16049__GCF_000423265.1
Lactobacillaceae	Lactobacillus sakei	23K	GCF_000026065.1	complete	1		NC_007576.1	-,824318-824506	Lactobacillus_sakei_subsp__sakei_23K__GCF_000026065.1
Lactobacillaceae	Lactobacillus sakei	LK-145	GCF_002370375.1	complete	4		NZ_AP017931.1	+,1078421-1078609	Lactobacillus_sakei__GCF_002370375.1
Lactobacillaceae	Lactobacillus sakei	DS4	GCF_002953655.1	complete	1		NZ_CP025839.1	-,998447-998635	Lactobacillus_sakei__GCF_002953655.1
Lactobacillaceae	Lactobacillus sakei	FAM18311	GCF_002224565.1	complete	3		NZ_CP020459.1	-,815201-815389	Lactobacillus_sakei__GCF_002224565.1
Lactobacillaceae	Lactobacillus sakei	FLEC01	GCF_900234345.1	partial	4		NZ_LT960777.1	-,830245-830433	Lactobacillus_sakei__GCF_900234345.1
Lactobacillaceae	Lactobacillus sakei	MFPB19	GCF_900234405.1	partial	4		NZ_LT960784.1	-,891626-891814	Lactobacillus_sakei__GCF_900234405.1
Lactobacillaceae	Lactobacillus sakei	J54	GCF_900234395.1	partial	3		NZ_LT960790.1	-,869043-869231	Lactobacillus_sakei__GCF_900234395.1
Lactobacillaceae	Lactobacillus sakei	J64	GCF_900234355.1	partial	3		NZ_LT960781.1	-,950061-950249	Lactobacillus_sakei__GCF_900234355.1
Lactobacillaceae	Lactobacillus sakei	MFPB16A1401	GCF_900234375.1	partial	2		NZ_LT960788.1	-,919376-919564	Lactobacillus_sakei__GCF_900234375.1
Lactobacillaceae	Lactobacillus sakei subsp. sakei	DSM 20017 = JCM 1157 LT-13	GCF_002370355.1	complete	2		NZ_AP017929.1	+,1602812-1603000	Lactobacillus_sakei_subsp__sakei_DSM_20017___JCM_1157__GCF_002370355.1
Lactobacillaceae	Lactobacillus sakei	WiKim0063	GCF_002250035.1	complete	3		NZ_CP022709.1	-,417868-418056	Lactobacillus_sakei__GCF_002250035.1
Lactobacillaceae	Lactobacillus sakei	WiKim0074	GCF_003288235.1	complete	3		NZ_CP025206.1	+,271983-272171	Lactobacillus_sakei__GCF_003288235.1
Lactobacillaceae	Lactobacillus salivarius	CICC 23174	GCF_001723525.1	complete	4		NZ_CP017107.1	-,1214368-1214552	Lactobacillus_salivarius__GCF_001723525.1
Lactobacillaceae	Lactobacillus salivarius	DJ-sa-01	GCF_003316955.1	complete	1		NZ_CP029616.1	+,200348-200532	Lactobacillus_salivarius__GCF_003316955.1
Lactobacillaceae	Lactobacillus salivarius	LPM01	GCF_900094615.1	partial	2		NZ_LT604074.1	+,175530-175714	Lactobacillus_salivarius__GCF_900094615.1
Lactobacillaceae	Lactobacillus salivarius	JCM1046	GCF_000758365.1	complete	5		NZ_CP007646.1	+,1070471-1070655	Lactobacillus_salivarius__GCF_000758365.1
Lactobacillaceae	Lactobacillus salivarius	Ren	GCF_001011095.1	complete	3		NZ_CP011403.1	+,1062339-1062523	Lactobacillus_salivarius_str__Ren__GCF_001011095.1
Lactobacillaceae	Lactobacillus salivarius	UCC118	GCF_000008925.1	complete	4		NC_007929.1	+,1104528-1104712	Lactobacillus_salivarius_UCC118__GCF_000008925.1
Lactobacillaceae	Lactobacillus salivarius	ZLS006	GCF_002162055.1	complete	3		NZ_CP020858.1	-,764964-765148	Lactobacillus_salivarius__GCF_002162055.1
Lactobacillaceae	Lactobacillus sanfranciscensis	TMW 1.1304	GCF_000225325.1	complete	3		n/a	n/a	Lactobacillus_sanfranciscensis_TMW_1_1304__GCF_000225325.1
Lactobacillaceae	Lactobacillus saniviri	JCM 17471	GCF_001437465.1	partial	77		NZ_JQCE01000005.1	+,311267-311451	Lactobacillus_saniviri_JCM_17471___DSM_24301__GCF_001437465.1
Lactobacillaceae	Lactobacillus satsumensis	DSM 16230	GCF_001435195.1	partial	55		NZ_AZFQ01000044.1	-,1699-1884	Lactobacillus_satsumensis_DSM_16230___JCM_12392__GCF_001435195.1
Lactobacillaceae	Lactobacillus secaliphilus	DSM 17896	GCF_001437055.1	partial	11		NZ_JQBW01000004.1	+,68497-68686	Lactobacillus_secaliphilus__GCF_001437055.1
Lactobacillaceae	Lactobacillus selangorensis	ATCC BAA-66	GCF_001436805.1	partial	100	2nd-iteration	NZ_JQAT01000001.1	-,190606,190415	Lactobacillus_selangorensis__GCF_001436805.1
Lactobacillaceae	Lactobacillus senioris	DSM 24302	GCF_001436555.1	partial	9		n/a	n/a	Lactobacillus_senioris_DSM_24302___JCM_17472__GCF_001436555.1
Lactobacillaceae	Lactobacillus senmaizukei	DSM 21775	GCF_001436675.1	partial	68		NZ_AYZH01000015.1	+,3711-3897	Lactobacillus_senmaizukei_DSM_21775___NBRC_103853__GCF_001436675.1
Lactobacillaceae	Lactobacillus sharpeae	JCM 1186	GCF_001436225.1	partial	57	2nd-iteration	NZ_AYYO01000044.1	-,78290,78105	Lactobacillus_sharpeae_JCM_1186___DSM_20505__GCF_001436225.1
Lactobacillaceae	Lactobacillus shenzhenensis	LY-73 LY73	GCF_000469325.1	partial	62		NZ_KI271582.1	-,123108-123299	Lactobacillus_shenzhenensis_LY-73__GCF_000469325.1
Lactobacillaceae	Lactobacillus silagei	JCM 19001 strain IWT126	GCF_002217945.1	partial	87		NZ_BCMG01000004.1	-,212753-212944	Lactobacillus_silagei_JCM_19001__GCF_002217945.1
Lactobacillaceae	Lactobacillus silagincola	IWT5	GCF_002583405.1	partial	86		NZ_BCMJ01000018.1	+,5885-6076	Lactobacillus_silagincola__GCF_002583405.1
Lactobacillaceae	Lactobacillus siliginis	DSM 22696	GCF_001437435.1	partial	52	2nd-iteration	NZ_JQCB01000008.1	+,79389,79576	Lactobacillus_siliginis__GCF_001437435.1
Lactobacillaceae	Lactobacillus similis	DSM 23365	GCF_001436595.1	partial	181		NZ_AYZM01000165.1	-,38600-38790	Lactobacillus_similis_DSM_23365___JCM_2765__GCF_001436595.1
Lactobacillaceae	Lactobacillus spicheri	DSM 15429	GCF_001435095.1	partial	37		NZ_AZFC01000035.1	+,88177-88365	Lactobacillus_spicheri_DSM_15429__GCF_001435095.1
Lactobacillaceae	Lactobacillus sucicola	DSM 21376	GCF_001436705.1	partial	18		NZ_AYZF01000013.1	-,267177-267367	Lactobacillus_sucicola_DSM_21376___JCM_15457__GCF_001436705.1
Lactobacillaceae	Lactobacillus suebicus	DSM 5007	GCF_000260395.1	partial	143		NZ_BACO01000065.1	+,18141-18328	Lactobacillus_suebicus_DSM_5007___KCTC_3549__GCF_000260395.1
Lactobacillaceae	Lactobacillus suebicus	DSM 5007	GCF_001434475.1	partial	81		NZ_AZGF01000001.1	+,63978-64165	Lactobacillus_suebicus_DSM_5007___KCTC_3549__GCF_001434475.1
Lactobacillaceae	Lactobacillus sunkii	CG_D LASUN	GCF_001766745.1	partial	40		n/a	n/a	Lactobacillus_sunkii__GCF_001766745.1
Lactobacillaceae	Lactobacillus sunkii	DSM 19904	GCF_001435575.1	partial	79		n/a	n/a	Lactobacillus_sunkii_DSM_19904__GCF_001435575.1
Lactobacillaceae	Lactobacillus taiwanensis	103a	GCF_002253605.1	partial	70		NZ_NGOZ01000068.1	-,30751-30938	Lactobacillus_taiwanensis__GCF_002253605.1
Lactobacillaceae	Lactobacillus taiwanensis	103j	GCF_002253615.1	partial	43		NZ_NGOY01000041.1	-,30830-31017	Lactobacillus_taiwanensis__GCF_002253615.1
Lactobacillaceae	Lactobacillus taiwanensis	103n	GCF_002253565.1	partial	46		NZ_NGOX01000044.1	+,79181-79368	Lactobacillus_taiwanensis__GCF_002253565.1
Lactobacillaceae	Lactobacillus taiwanensis	103q	GCF_002253575.1	partial	72		NZ_NGOW01000066.1	-,30751-30938	Lactobacillus_taiwanensis__GCF_002253575.1
Lactobacillaceae	Lactobacillus taiwanensis	107d	GCF_002253535.1	partial	127		NZ_NGOV01000052.1	-,181614-181801	Lactobacillus_taiwanensis__GCF_002253535.1
Lactobacillaceae	Lactobacillus taiwanensis	107q	GCF_002253525.1	partial	208		NZ_NGOU01000144.1	+,16342-16529	Lactobacillus_taiwanensis__GCF_002253525.1
Lactobacillaceae	Lactobacillus taiwanensis	107u	GCF_002253475.1	partial	78		NZ_NGOT01000022.1	+,78709-78896	Lactobacillus_taiwanensis__GCF_002253475.1
Lactobacillaceae	Lactobacillus taiwanensis	107v	GCF_002253465.1	partial	120		NZ_NGOS01000027.1	-,120-307	Lactobacillus_taiwanensis__GCF_002253465.1
Lactobacillaceae	Lactobacillus taiwanensis	111k	GCF_002253455.1	partial	63		NZ_NGOR01000062.1	+,78415-78602	Lactobacillus_taiwanensis__GCF_002253455.1
Lactobacillaceae	Lactobacillus taiwanensis	111m	GCF_002253445.1	partial	49		NZ_NGOQ01000049.1	-,30751-30938	Lactobacillus_taiwanensis__GCF_002253445.1
Lactobacillaceae	Lactobacillus taiwanensis	111o	GCF_002253395.1	partial	89		NZ_NGOP01000076.1	-,30726-30913	Lactobacillus_taiwanensis__GCF_002253395.1
Lactobacillaceae	Lactobacillus taiwanensis	111u	GCF_002253375.1	partial	59		NZ_NGOO01000011.1	-,30752-30939	Lactobacillus_taiwanensis__GCF_002253375.1
Lactobacillaceae	Lactobacillus taiwanensis	111w	GCF_002253345.1	partial	118		NZ_NGON01000011.1	+,16332-16519	Lactobacillus_taiwanensis__GCF_002253345.1
Lactobacillaceae	Lactobacillus taiwanensis	111z	GCF_002253385.1	partial	48		NZ_NGOM01000047.1	-,30751-30938	Lactobacillus_taiwanensis__GCF_002253385.1
Lactobacillaceae	Lactobacillus taiwanensis	114e	GCF_002253365.1	partial	70		NZ_NGOL01000022.1	-,223123-223310	Lactobacillus_taiwanensis__GCF_002253365.1
Lactobacillaceae	Lactobacillus taiwanensis	114f	GCF_002253325.1	partial	115		NZ_NGOK01000040.1	-,223123-223310	Lactobacillus_taiwanensis__GCF_002253325.1
Lactobacillaceae	Lactobacillus taiwanensis	114t	GCF_002253265.1	partial	116		NZ_NGOJ01000050.1	+,58269-58456	Lactobacillus_taiwanensis__GCF_002253265.1
Lactobacillaceae	Lactobacillus taiwanensis	601a	GCF_002253195.1	partial	99		NZ_NGOC01000023.1	+,79468-79655	Lactobacillus_taiwanensis__GCF_002253195.1
Lactobacillaceae	Lactobacillus taiwanensis	601b	GCF_002253145.1	partial	126		NZ_NGOB01000039.1	+,88261-88448	Lactobacillus_taiwanensis__GCF_002253145.1
Lactobacillaceae	Lactobacillus taiwanensis	601c	GCF_002253105.1	partial	58		NZ_NGOA01000011.1	+,270729-270916	Lactobacillus_taiwanensis__GCF_002253105.1
Lactobacillaceae	Lactobacillus taiwanensis	601y	GCF_002253095.1	partial	74		NZ_NGNZ01000011.1	+,78548-78735	Lactobacillus_taiwanensis__GCF_002253095.1
Lactobacillaceae	Lactobacillus taiwanensis	609h	GCF_002253075.1	partial	113		NZ_NGNY01000082.1	+,45945-46132	Lactobacillus_taiwanensis__GCF_002253075.1
Lactobacillaceae	Lactobacillus taiwanensis	609q	GCF_002253065.1	partial	64		NZ_NGNX01000011.1	+,78276-78463	Lactobacillus_taiwanensis__GCF_002253065.1
Lactobacillaceae	Lactobacillus taiwanensis	609r	GCF_002253045.1	partial	152		NZ_NGNW01000083.1	-,768-955	Lactobacillus_taiwanensis__GCF_002253045.1
Lactobacillaceae	Lactobacillus taiwanensis	609u	GCF_002253025.1	partial	65		NZ_NGNV01000011.1	-,240099-240286	Lactobacillus_taiwanensis__GCF_002253025.1
Lactobacillaceae	Lactobacillus taiwanensis	DSM 21401	GCF_001436695.1	partial	52		NZ_AYZG01000051.1	+,423551-423738	Lactobacillus_taiwanensis_DSM_21401__GCF_001436695.1
Lactobacillaceae	Lactobacillus thailandensis	DSM 22698	GCF_001436135.1	partial	23	2nd-iteration	NZ_AYZK01000001.1	-,164579,164392	Lactobacillus_thailandensis_DSM_22698___JCM_13996__GCF_001436135.1
Lactobacillaceae	Lactobacillus timberlakei	HV_12	GCF_002993965.1	partial	17		n/a	n/a	Lactobacillus_timberlakei__GCF_002993965.1
Lactobacillaceae	Lactobacillus tucceti	DSM 20183	GCF_001434665.1	partial	51		n/a	n/a	Lactobacillus_tucceti_DSM_20183__GCF_001434665.1
Lactobacillaceae	Lactobacillus ultunensis	DSM 16047	GCF_000159415.1	partial	48		NZ_GG693255.1	+,201153-201352	Lactobacillus_ultunensis_DSM_16047__GCF_000159415.1
Lactobacillaceae	Lactobacillus uvarum	DSM 19971	GCF_001434935.1	partial	164		NZ_AZEG01000001.1	+,150752-150941	Lactobacillus_uvarum_DSM_19971__GCF_001434935.1
Lactobacillaceae	Lactobacillus vaccinostercus	DSM 20634	GCF_001436295.1	partial	72		NZ_AYYY01000063.1	-,215297-215483	Lactobacillus_vaccinostercus_DSM_20634__GCF_001436295.1
Lactobacillaceae	Lactobacillus vaginalis	DSM 5837	GCF_000159435.1	partial	112		NZ_GG693415.1	-,217969-218156	Lactobacillus_vaginalis_DSM_5837___ATCC_49540__GCF_000159435.1
Lactobacillaceae	Lactobacillus vaginalis	DSM 5837	GCF_001435915.1	partial	149		NZ_AZGL01000017.1	-,2990-3177	Lactobacillus_vaginalis_DSM_5837___ATCC_49540__GCF_001435915.1
Lactobacillaceae	Lactobacillus versmoldensis	DSM 14857	GCF_000260455.1	partial	102		n/a	n/a	Lactobacillus_versmoldensis_DSM_14857___KCTC_3814__GCF_000260455.1
Lactobacillaceae	Lactobacillus versmoldensis	DSM 14857	GCF_001434295.1	partial	62		n/a	n/a	Lactobacillus_versmoldensis_DSM_14857___KCTC_3814__GCF_001434295.1
Lactobacillaceae	Lactobacillus vini	DSM 20605	GCF_001435395.1	partial	269		NZ_AYYX01000012.1	+,33635-33823	Lactobacillus_vini_DSM_20605__GCF_001435395.1
Lactobacillaceae	Lactobacillus wasatchensis	WDC04	GCF_000876205.1	partial	105		NZ_AWTT01000002.1	+,27092-27279	Lactobacillus_wasatchensis__GCF_000876205.1
Lactobacillaceae	Lactobacillus xiangfangensis	LMG 26013	GCF_001438845.1	partial	103		NZ_JQCL01000103.1	+,99064-99252	Lactobacillus_xiangfangensis__GCF_001438845.1
Lactobacillaceae	Lactobacillus zeae	DSM 20178	GCF_001433745.1	partial	55		NZ_AZCT01000006.1	-,79764-79950	Lactobacillus_zeae_DSM_20178___KCTC_3804__GCF_001433745.1
Lactobacillaceae	Lactobacillus zymae	ACA-DC 3411	GCF_900183405.1	partial	1		NZ_LT854705.1	+,1756057-1756239	Lactobacillus_zymae__GCF_900183405.1
Lactobacillaceae	Pediococcus acidilactici	BCC1	GCF_001922325.1	complete	3		NZ_CP018763.1	+,1445207-1445386	Pediococcus_acidilactici__GCF_001922325.1
Lactobacillaceae	Pediococcus acidilactici	SRCM100313	GCF_002173595.1	complete	3		NZ_CP021487.1	+,1426862-1427041	Pediococcus_acidilactici__GCF_002173595.1
Lactobacillaceae	Pediococcus acidilactici	SRCM100424	GCF_002173575.1	complete	3		NZ_CP021484.1	+,1426974-1427153	Pediococcus_acidilactici__GCF_002173575.1
Lactobacillaceae	Pediococcus acidilactici	SRCM101189	GCF_002174215.1	complete	3		NZ_CP021529.1	+,1426983-1427162	Pediococcus_acidilactici__GCF_002174215.1
Lactobacillaceae	Pediococcus acidilactici	ZPA017	GCF_001767275.1	complete	1		NZ_CP015206.1	+,716670-716849	Pediococcus_acidilactici__GCF_001767275.1
Lactobacillaceae	Pediococcus argentinicus	DSM 23026	GCF_001437605.1	partial	93	2nd-iteration	NZ_JQCQ01000022.1	+,8017,8186	Pediococcus_argentinicus__GCF_001437605.1
Lactobacillaceae	Pediococcus cellicola	DSM 17757	GCF_001438655.1	partial	22	2nd-iteration	NZ_JQBR01000012.1	+,55001,55188	Pediococcus_cellicola__GCF_001438655.1
Lactobacillaceae	Pediococcus claussenii	ATCC BAA-344	GCF_000237995.1	complete	9		NC_016605.1	-,698824-699005	Pediococcus_claussenii_ATCC_BAA-344__GCF_000237995.1
Lactobacillaceae	Pediococcus claussenii	TMW 2.53	GCF_001702215.1	complete	3		NZ_CP014933.1	-,1547699-1547880	Pediococcus_claussenii__GCF_001702215.1
Lactobacillaceae	Pediococcus claussenii	TMW 2.54	GCF_001702235.1	complete	4		NZ_CP014936.1	-,1545494-1545675	Pediococcus_claussenii__GCF_001702235.1
Lactobacillaceae	Pediococcus damnosus	TMW 2.1532	GCF_001611035.1	complete	6	2nd-iteration	NZ_CP012269.1	-,1620251,1620063	Pediococcus_damnosus__GCF_001611035.1
Lactobacillaceae	Pediococcus damnosus	TMW 2.1533	GCF_001611075.1	complete	8	2nd-iteration	NZ_CP012275.1	+,751216,751404	Pediococcus_damnosus__GCF_001611075.1
Lactobacillaceae	Pediococcus damnosus	TMW 2.1534	GCF_001611115.1	complete	5	2nd-iteration	NZ_CP012283.1	-,1721104,1720916	Pediococcus_damnosus__GCF_001611115.1
Lactobacillaceae	Pediococcus damnosus	TMW 2.1535	GCF_001611135.1	complete	6	2nd-iteration	NZ_CP012288.1	-,1726803,1726615	Pediococcus_damnosus__GCF_001611135.1
Lactobacillaceae	Pediococcus damnosus	TMW 2.1536	GCF_001611155.1	complete	3	2nd-iteration	NZ_CP012294.1	+,622223,622411	Pediococcus_damnosus__GCF_001611155.1
Lactobacillaceae	Pediococcus inopinatus	DSM 20285	GCF_002982135.1	complete	4	2nd-iteration	NZ_CP019981.1	+,1258742,1258929	Pediococcus_inopinatus__GCF_002982135.1
Lactobacillaceae	Pediococcus parvulus	2.6	GCF_001640785.1	partial	115	2nd-iteration	NZ_LXND01000083.1	+,63138,63325	Pediococcus_parvulus__GCF_001640785.1
Lactobacillaceae	Pediococcus pentosaceus	ATCC 25745	GCF_000014505.1	complete	1		NC_008525.1	+,1291996-1292175	Pediococcus_pentosaceus_ATCC_25745__GCF_000014505.1
Lactobacillaceae	Pediococcus pentosaceus	KCCM 40703	GCF_002982155.1	complete	1		NZ_CP020018.1	+,542242-542421	Pediococcus_pentosaceus__GCF_002982155.1
Lactobacillaceae	Pediococcus pentosaceus	SL4	GCF_000496265.1	complete	1		NC_022780.1	+,1255963-1256142	Pediococcus_pentosaceus_SL4__GCF_000496265.1
Lactobacillaceae	Pediococcus pentosaceus	SRCM100194	GCF_002202155.1	complete	3		NZ_CP021927.1	-,531551-531730	Pediococcus_pentosaceus__GCF_002202155.1
Lactobacillaceae	Pediococcus pentosaceus	SRCM100892	GCF_002173535.1	complete	7		NZ_CP021474.1	-,542175-542354	Pediococcus_pentosaceus__GCF_002173535.1
Lactobacillaceae	Pediococcus pentosaceus	SS1-3	GCF_003429405.1	complete	3		NZ_CP023008.1	+,1212636-1212815	Pediococcus_pentosaceus__GCF_003429405.1
Lactobacillaceae	Pediococcus pentosaceus	wikim20	GCF_001411765.2	complete	4		NZ_CP015918.1	-,779648-779827	Pediococcus_pentosaceus__GCF_001411765.2
Lactobacillaceae	Pediococcus stilesii	DSM 18001	GCF_001437075.1	partial	47		NZ_JQBX01000006.1	-,73627-73809	Pediococcus_stilesii__GCF_001437075.1
Lactobacillaceae	Sharpea azabuensis	DSM 18934	GCF_000702165.1	partial	91		n/a	n/a	Sharpea_azabuensis_DSM_18934__GCF_000702165.1
Leuconostocaceae	Convivina intestini	DSM 28795 Ga021571	GCF_003096575.1	partial	22	2nd-iteration	NZ_QEKT01000014.1	+,7957,8142	Convivina_intestini__GCF_003096575.1
Leuconostocaceae	Fructobacillus ficulneus	JCM 12225	GCF_001047075.2	partial	28	2nd-iteration	NZ_DF967986.1	-,207218,207037	Fructobacillus_ficulneus__GCF_001047075.2
Leuconostocaceae	Fructobacillus fructosus	KCTC 3544 strain DSM 20349	GCF_001438695.1	partial	45	2nd-iteration	NZ_JQBH01000003.1	+,6768,6947	Fructobacillus_fructosus_KCTC_3544__GCF_001438695.1
Leuconostocaceae	Fructobacillus fructosus	NRIC 1058	GCF_001047095.2	partial	57	2nd-iteration	NZ_DF968008.1	+,6791,6970	Fructobacillus_fructosus__GCF_001047095.2
Leuconostocaceae	Fructobacillus pseudoficulneus	DSM 15468	GCF_001047115.2	partial	15	2nd-iteration	NZ_DF968066.1	-,157676,157495	Fructobacillus_pseudoficulneus__GCF_001047115.2
Leuconostocaceae	Fructobacillus tropaeoli	F214-1	GCF_001047135.2	partial	101	2nd-iteration	NZ_DF968081.1	+,12138,12319	Fructobacillus_tropaeoli__GCF_001047135.2
Leuconostocaceae	Leuconostoc carnosum	JB16	GCF_000300135.1	complete	5		NC_018673.1	+,1459356-1459541	Leuconostoc_carnosum_JB16__GCF_000300135.1
Leuconostocaceae	Leuconostoc citreum	KM20	GCF_000026405.1	complete	5		NC_010471.1	-,222548-222734	Leuconostoc_citreum_KM20__GCF_000026405.1
Leuconostocaceae	Leuconostoc fallax	KCTC 3537	GCF_000165675.1	partial	30		n/a	n/a	Leuconostoc_fallax_KCTC_3537__GCF_000165675.1
Leuconostocaceae	Leuconostoc garlicum	KFRI01	GCF_001998805.1	complete	3		NZ_CP016329.1	+,322969-323155	Leuconostoc_garlicum__GCF_001998805.1
Leuconostocaceae	Leuconostoc gasicomitatum	LMG 18811T	GCF_000196855.1	complete	1		NC_014319.1	-,353697-353882	Leuconostoc_gelidum_subsp__gasicomitatum_LMG_18811__GCF_000196855.1
Leuconostocaceae	Leuconostoc gelidum	JB7	GCF_000298875.1	complete	1		NC_018631.1	-,349248-349433	Leuconostoc_gelidum_JB7__GCF_000298875.1
Leuconostocaceae	Leuconostoc kimchii	IMSNU 11154	GCF_000092505.1	complete	6		NC_014136.1	-,914479-914665	Leuconostoc_kimchii_IMSNU_11154__GCF_000092505.1
Leuconostocaceae	Leuconostoc lactis	WiKim40	GCF_001698145.1	complete	4		NZ_CP016598.1	+,640180-640366	Leuconostoc_lactis__GCF_001698145.1
Leuconostocaceae	Leuconostoc mesenteroides	CBA7131	GCF_003255835.1	complete	4		NZ_CP021966.1	+,1784660-1784847	Leuconostoc_mesenteroides__GCF_003255835.1
Leuconostocaceae	Leuconostoc mesenteroides subsp. dextranicum	DSM 20484	GCF_001047695.1	complete	2		NZ_CP012009.1	+,516422-516609	Leuconostoc_mesenteroides_subsp__dextranicum__GCF_001047695.1
Leuconostocaceae	Leuconostoc mesenteroides	LK-151	GCF_002370415.1	complete	4		NZ_AP017936.1	+,13328-13515	Leuconostoc_mesenteroides__GCF_002370415.1
Leuconostocaceae	Leuconostoc mesenteroides subsp. jonggajibkimchii	strain DRC1506	GCF_001886915.1	complete	4		NZ_CP014611.1	+,1676035-1676222	Leuconostoc_mesenteroides_subsp__jonggajibkimchii__GCF_001886915.1
Leuconostocaceae	Leuconostoc mesenteroides	KFRI-MG	GCF_000512955.1	complete	1		NZ_CP000574.1	+,1678678-1678865	Leuconostoc_mesenteroides_KFRI-MG__GCF_000512955.1
Leuconostocaceae	Leuconostoc mesenteroides subsp mesenteroides	ATCC 8293	GCF_000014445.1	complete	2		NC_008531.1	+,1821507-1821694	Leuconostoc_mesenteroides_subsp__mesenteroides_ATCC_8293__GCF_000014445.1
Leuconostocaceae	Leuconostoc mesenteroides subsp mesenteroides	FM06	GCF_002148235.1	complete	4		NZ_CP020731.1	-,1070200-1070387	Leuconostoc_mesenteroides_subsp__mesenteroides__GCF_002148235.1
Leuconostocaceae	Leuconostoc mesenteroides subsp mesenteroides	J18	GCF_000234825.3	complete	5		NC_016805.3	+,1678694-1678881	Leuconostoc_mesenteroides_subsp__mesenteroides_J18__GCF_000234825.3
Leuconostocaceae	Leuconostoc mesenteroides subsp mesenteroides	BD1710	GCF_002117185.1	complete	1		NZ_CP015442.1	+,1907076-1907263	Leuconostoc_mesenteroides_subsp__mesenteroides__GCF_002117185.1
Leuconostocaceae	Leuconostoc mesenteroides subsp mesenteroides	BD3749	GCF_001583825.1	complete	1		NZ_CP014610.1	+,1768993-1769180	Leuconostoc_mesenteroides_subsp__mesenteroides__GCF_001583825.1
Leuconostocaceae	Leuconostoc mesenteroides subsp mesenteroides	DRC0211	GCF_002009375.1	complete	5		NZ_CP013016.1	+,1702254-1702441	Leuconostoc_mesenteroides_subsp__mesenteroides__GCF_002009375.1
Leuconostocaceae	Leuconostoc pseudomesenteroides	LMGH284 H284	GCF_002072575.1	partial	222		NZ_MPHU01000034.1	-,12277-12464	Leuconostoc_pseudomesenteroides__GCF_002072575.1
Leuconostocaceae	Leuconostoc pseudomesenteroides	LMGH61 H61	GCF_002072515.1	partial	62		NZ_MPHN01000001.1	-,121133-121320	Leuconostoc_pseudomesenteroides__GCF_002072515.1
Leuconostocaceae	Leuconostoc mesenteroides subsp. suionicum	LT-38	GCF_002370395.1	complete	1		NZ_AP017935.1	+,11501-11688	Leuconostoc_suionicum__GCF_002370395.1
Leuconostocaceae	Leuconostoc mesenteroides subsp. suionicum	DSM 20241	GCF_001891125.1	complete	2		NZ_CP015247.1	+,1791063-1791250	Leuconostoc_suionicum__GCF_001891125.1
Leuconostocaceae	Oenococcus kitaharae	DSM 17330	GCF_000241055.1	partial	2	2nd-iteration	NZ_CM001398.1	-,1098926,1098742	Oenococcus_kitaharae_DSM_17330__GCF_000241055.1
Leuconostocaceae	Oenococcus oeni	19	GCF_003264795.1	complete	1	2nd-iteration	NZ_CP027431.1	-,1377682,1377498	Oenococcus_oeni__GCF_003264795.1
Leuconostocaceae	Oenococcus oeni	PSU-1	GCF_000014385.1	complete	1	2nd-iteration	NC_008528.1	+,1227728,1227912	Oenococcus_oeni_PSU-1__GCF_000014385.1
Enterococcaceae	Vagococcus fluvialis	DSM 5731	GCF_003337315.1	partial	29		NZ_QPJV01000023.1	-,969-1158	Vagococcus_fluvialis__GCF_003337315.1
Enterococcaceae	Vagococcus martis	D7T301	GCF_002026305.1	partial	3		NZ_MVAB01000001.1	-,1599238-1599427	Vagococcus_martis__GCF_002026305.1
Enterococcaceae	Vagococcus penaei	CD276	GCF_001998885.1	complete	1		NZ_CP019609.1	+,1088974-1089163	Vagococcus_penaei__GCF_001998885.1
Enterococcaceae	Vagococcus teuberi	DSM 21459	GCF_001870205.1	complete	2		NZ_CP017267.1	+,1884692-1884881	Vagococcus_teuberi__GCF_001870205.1
Leuconostocaceae	Weissella ceti	WS08	GCF_000732905.1	complete	1		n/a	n/a	Weissella_ceti__GCF_000732905.1
Leuconostocaceae	Weissella ceti	WS105	GCF_000750535.1	complete	1		n/a	n/a	Weissella_ceti__GCF_000750535.1
Leuconostocaceae	Weissella ceti	WS74	GCF_000750515.1	complete	1		n/a	n/a	Weissella_ceti__GCF_000750515.1
Leuconostocaceae	Weissella cibaria	BM2	GCF_003010455.1	complete	2		n/a	n/a	Weissella_cibaria__GCF_003010455.1
Leuconostocaceae	Weissella cibaria	CH2	GCF_001308145.2	complete	7		n/a	n/a	Weissella_cibaria__GCF_001308145.2
Leuconostocaceae	Weissella cibaria	CMS1	GCF_002243305.1	complete	1		n/a	n/a	Weissella_cibaria__GCF_002243305.1
Leuconostocaceae	Weissella cibaria	CMS2	GCF_001932695.1	complete	1		n/a	n/a	Weissella_cibaria__GCF_001932695.1
Leuconostocaceae	Weissella cibaria	CMS3	GCF_001951095.1	complete	2		n/a	n/a	Weissella_cibaria__GCF_001951095.1
Leuconostocaceae	Weissella cibaria	CMU	GCF_001951075.1	complete	3		n/a	n/a	Weissella_cibaria__GCF_001951075.1
Leuconostocaceae	Weissella cibaria	M2	GCF_003076495.1	complete	3		n/a	n/a	Weissella_cibaria__GCF_003076495.1
Leuconostocaceae	Weissella confusa	DSM 20196	GCF_001436895.1	partial	40		n/a	n/a	Weissella_confusa__GCF_001436895.1
Leuconostocaceae	Weissella halotolerans	DSM 20190	GCF_000420365.1	partial	6		n/a	n/a	Weissella_halotolerans_DSM_20190__GCF_000420365.1
Leuconostocaceae	Weissella halotolerans	DSM 20190	GCF_001436865.1	partial	12		n/a	n/a	Weissella_halotolerans_DSM_20190__GCF_001436865.1
Leuconostocaceae	Weissella jogaejeotgali	FOL01	GCF_001932615.1	complete	2		n/a	n/a	Weissella_jogaejeotgali__GCF_001932615.1
Leuconostocaceae	Weissella kandleri	DSM 20593	GCF_001438705.1	partial	21	2nd-iteration, non-canonical	NZ_JQBP01000001.1	+,34173,34359	Weissella_kandleri__GCF_001438705.1
Leuconostocaceae	Weissella koreensis	KACC 15510	GCF_000219805.1	complete	2	2nd-iteration, non-canonical	NC_015759.1	-,331046,330856	Weissella_koreensis_KACC_15510__GCF_000219805.1
Leuconostocaceae	Weissella koreensis	WiKim0080	GCF_002950695.1	complete	3	2nd-iteration, non-canonical	NZ_CP026847.1	-,375721,375531	Weissella_koreensis__GCF_002950695.1
Leuconostocaceae	Weissella minor	DSM 20014	GCF_001437425.1	partial	31	2nd-iteration, non-canonical	NZ_JQCD01000018.1	+,86864,87053	Weissella_minor__GCF_001437425.1
Leuconostocaceae	Weissella oryzae	SG25	GCF_000691805.2	partial	70		n/a	n/a	Weissella_oryzae_SG25__GCF_000691805.2
Leuconostocaceae	Weissella paramesenteroides	FDAARGO	GCF_002386265.1	complete	1		n/a	n/a	Weissella_paramesenteroides__GCF_002386265.1
Leuconostocaceae	Weissella soli	CECT 7031	GCF_003353445.1	partial	7		n/a	n/a	Weissella_soli__GCF_003353445.1
Leuconostocaceae	Weissella thailandensis	KCTC 3751	GCF_003363255.1	partial	65		n/a	n/a	Weissella_thailandensis__GCF_003363255.1
Leuconostocaceae	Weissella viridescens	MFPC16A2805	GCF_900216215.1	partial	3	2nd-iteration, non-canonical	NZ_LT907932.1	-,575508,575319	Weissella_viridescens__GCF_900216215.1
Streptococcaceae	Floricoccus penangensis	HibF3	GCF_001832885.1	partial	31		n/a	n/a	Floricoccus_penangensis__GCF_001832885.1
Streptococcaceae	Floricoccus tropicus	DF1	GCF_001832905.1	partial	26		n/a	n/a	Floricoccus_tropicus__GCF_001832905.1
Streptococcaceae	Lactococcus chungangensis	CAU 28	GCF_002441885.1	partial	86		NZ_JXJT01000010.1	-,10-204	Lactococcus_chungangensis_CAU_28___DSM_22330__GCF_002441885.1
Streptococcaceae	Lactococcus fujiensis	JCM 16395	GCF_002441655.1	partial	69	2nd-iteration	NZ_JXJU01000011.1	-,14381,14568	Lactococcus_fujiensis_JCM_16395__GCF_002441655.1
Streptococcaceae	Lactococcus garvieae	ATCC 49156	GCF_000269925.1	complete	1		NC_015930.1	+,23973-24165	Lactococcus_garvieae_ATCC_49156__GCF_000269925.1
Streptococcaceae	Lactococcus garvieae	122061	GCF_002355575.1	complete	2		NZ_AP017373.1	-,1188396-1188588	Lactococcus_garvieae__GCF_002355575.1
Streptococcaceae	Lactococcus garvieae	Lg2	GCF_000269945.1	complete	1		NC_017490.1	+,23973-24165	Lactococcus_garvieae_Lg2__GCF_000269945.1
Streptococcaceae	Lactococcus lactis	AI06	GCF_000761115.1	complete	1		NZ_CP009472.1	+,34877-35069	Lactococcus_lactis__GCF_000761115.1
Streptococcaceae	Lactococcus lactis subsp. cremoris	A76	GCF_000236475.1	complete	5		NC_017492.1	+,31750-31942	Lactococcus_lactis_subsp__cremoris_A76__GCF_000236475.1
Streptococcaceae	Lactococcus lactis subsp. cremoris	KW2	GCF_000468955.1	complete	1		NC_022369.1	+,32271-32463	Lactococcus_lactis_subsp__cremoris_KW2__GCF_000468955.1
Streptococcaceae	Lactococcus lactis subsp. cremoris	MG1363	GCF_000009425.1	complete	1		NC_009004.1	+,32199-32391	Lactococcus_lactis_subsp__cremoris_MG1363__GCF_000009425.1
Streptococcaceae	Lactococcus lactis subsp. cremoris	NZ9000	GCF_000143205.1	complete	1		NC_017949.1	+,32199-32391	Lactococcus_lactis_subsp__cremoris_NZ9000__GCF_000143205.1
Streptococcaceae	Lactococcus lactis subsp. cremoris	SK11	GCF_000014545.1	complete	6		NC_008527.1	+,31741-31933	Lactococcus_lactis_subsp__cremoris_SK11__GCF_000014545.1
Streptococcaceae	Lactococcus lactis subsp. cremoris	158	GCF_002078375.1	complete	7		NZ_CP015894.1	+,33760-33952	Lactococcus_lactis_subsp__cremoris__GCF_002078375.1
Streptococcaceae	Lactococcus lactis subsp. cremoris	3107	GCF_003394085.1	partial	7		NZ_CP031538.1	+,31598-31790	Lactococcus_lactis_subsp__cremoris__GCF_003394085.1
Streptococcaceae	Lactococcus lactis subsp. cremoris	JM1	GCF_002078895.1	complete	8		NZ_CP015899.1	+,33087-33279	Lactococcus_lactis_subsp__cremoris__GCF_002078895.1
Streptococcaceae	Lactococcus lactis subsp. cremoris	JM2	GCF_002078915.1	complete	5		NZ_CP015900.1	+,31599-31791	Lactococcus_lactis_subsp__cremoris__GCF_002078915.1
Streptococcaceae	Lactococcus lactis subsp. cremoris	JM3	GCF_002078935.1	complete	6		NZ_CP015901.1	+,31598-31790	Lactococcus_lactis_subsp__cremoris__GCF_002078935.1
Streptococcaceae	Lactococcus lactis subsp. cremoris	JM4	GCF_002078955.1	complete	6		NZ_CP015909.1	+,31598-31790	Lactococcus_lactis_subsp__cremoris__GCF_002078955.1
Streptococcaceae	Lactococcus lactis subsp. cremoris	UC109	GCF_002078765.1	complete	7		NZ_CP015907.1	+,33757-33949	Lactococcus_lactis_subsp__cremoris__GCF_002078765.1
Streptococcaceae	Lactococcus lactis subsp. cremoris	UC509.9	GCF_000312685.1	complete	9		NC_019435.1	+,33760-33952	Lactococcus_lactis_subsp__cremoris_UC509_9__GCF_000312685.1
Streptococcaceae	Lactococcus lactis bv. diacetylactis	FM03	GCF_002148215.1	complete	8		NZ_CP020604.1	+,1930171-1930363	Lactococcus_lactis_subsp__lactis_bv__diacetylactis__GCF_002148215.1
Streptococcaceae	Lactococcus lactis subsp. lactis	CV56	GCF_000192705.1	complete	6		NC_017486.1	+,34733-34925	Lactococcus_lactis_subsp__lactis_CV56__GCF_000192705.1
Streptococcaceae	Lactococcus lactis subsp. lactis	Il1403	GCF_000006865.1	complete	1		NC_002662.1	+,34739-34931	Lactococcus_lactis_subsp__lactis_Il1403__GCF_000006865.1
Streptococcaceae	Lactococcus lactis subsp. lactis	IO-1	GCF_000344575.1	complete	1		NC_020450.1	+,32943-33135	Lactococcus_lactis_subsp__lactis_IO-1__GCF_000344575.1
Streptococcaceae	Lactococcus lactis subsp. lactis	KF147	GCF_000025045.1	complete	2		NC_013656.1	+,34960-35152	Lactococcus_lactis_subsp__lactis_KF147__GCF_000025045.1
Streptococcaceae	Lactococcus lactis subsp. lactis	KLDS 4.0325	GCF_000479375.3	complete	7		NC_022593.1	+,34381-34573	Lactococcus_lactis_subsp__lactis_KLDS_4_0325__GCF_000479375.3
Streptococcaceae	Lactococcus lactis subsp. lactis	NCDO 2118	GCF_000478255.1	complete	2		NZ_CP009054.1	+,34960-35152	Lactococcus_lactis_subsp__lactis_NCDO_2118__GCF_000478255.1
Streptococcaceae	Lactococcus lactis subsp. lactis	14B4	GCF_003176835.1	complete	2		NZ_CP028160.1	+,34427-34619	Lactococcus_lactis_subsp__lactis__GCF_003176835.1
Streptococcaceae	Lactococcus lactis subsp. lactis	229	GCF_002078415.1	complete	6		NZ_CP015896.1	+,34382-34574	Lactococcus_lactis_subsp__lactis__GCF_002078415.1
Streptococcaceae	Lactococcus lactis subsp. lactis	275	GCF_002078435.1	complete	5		NZ_CP015897.1	+,34378-34570	Lactococcus_lactis_subsp__lactis__GCF_002078435.1
Streptococcaceae	Lactococcus lactis subsp. lactis	F44	GCF_002804185.1	complete	1		NZ_CP024954.1	+,34150-34342	Lactococcus_lactis_subsp__lactis__GCF_002804185.1
Streptococcaceae	Lactococcus lactis subsp. lactis	G423	GCF_002804285.1	complete	1		NZ_CP024958.1	+,34139-34331	Lactococcus_lactis_subsp__lactis__GCF_002804285.1
Streptococcaceae	Lactococcus lactis subsp. lactis	G50	GCF_002895225.1	complete	1		NZ_CP025500.1	+,34736-34928	Lactococcus_lactis_subsp__lactis__GCF_002895225.1
Streptococcaceae	Lactococcus lactis subsp. lactis	S0	GCF_000807375.1	complete	1		NZ_CP010050.1	+,34541-34734	Lactococcus_lactis_subsp__lactis__GCF_000807375.1
Streptococcaceae	Lactococcus lactis subsp. lactis	UC06	GCF_002078975.1	complete	4		NZ_CP015902.1	+,33830-34022	Lactococcus_lactis_subsp__lactis__GCF_002078975.1
Streptococcaceae	Lactococcus lactis subsp. lactis	UC063	GCF_002078495.1	complete	6		NZ_CP015905.1	+,34376-34568	Lactococcus_lactis_subsp__lactis__GCF_002078495.1
Streptococcaceae	Lactococcus lactis subsp. lactis	UC08	GCF_002078995.1	complete	4		NZ_CP015903.1	+,34386-34578	Lactococcus_lactis_subsp__lactis__GCF_002078995.1
Streptococcaceae	Lactococcus lactis subsp. lactis	UC11	GCF_002078475.1	complete	6		NZ_CP015904.1	+,34386-34578	Lactococcus_lactis_subsp__lactis__GCF_002078475.1
Streptococcaceae	Lactococcus lactis subsp. lactis	UC77	GCF_002078615.1	complete	3		NZ_CP015906.1	+,34563-34755	Lactococcus_lactis_subsp__lactis__GCF_002078615.1
Streptococcaceae	Lactococcus lactis subsp. lactis	UL8	GCF_002078855.1	complete	4		NZ_CP015908.1	+,34376-34568	Lactococcus_lactis_subsp__lactis__GCF_002078855.1
Streptococcaceae	Lactococcus petauri	AM13-9 AM13-9	GCF_003433825.1	partial	19		NZ_QVHV01000001.1	-,406881-407073	Lactococcus_petauri__GCF_003433825.1
Streptococcaceae	Lactococcus plantarum	DSM 20686	GCF_002441715.1	partial	43		NZ_JXJX01000001.1	+,38436-38629	Lactococcus_plantarum__GCF_002441715.1
Streptococcaceae	Lactococcus plantarum	NBRC 100936	GCF_001591745.1	partial	46		NZ_BCVM01000001.1	-,175802-175995	Lactococcus_plantarum_NBRC_100936__GCF_001591745.1
Streptococcaceae	Lactococcus raffinolactis	WiKim0068	GCF_002310475.1	complete	3		NZ_CP023392.1	-,1008152-1008346	Lactococcus_raffinolactis__GCF_002310475.1
Streptococcaceae	Lactococcus reticulitermitis	Rs-Y01	GCF_002260845.1	partial	20		NZ_BEDT01000004.1	+,42284-42478	Lactococcus_reticulitermitis__GCF_002260845.1
Streptococcaceae	Streptococcus agalactiae	874391	GCF_002289205.1	complete	1		NZ_CP022537.1	+,1935437-1935629	Streptococcus_agalactiae__GCF_002289205.1
Streptococcaceae	Streptococcus agalactiae	2603V/R	GCF_000007265.1	complete	1		NC_004116.1	+,1961970-1962162	Streptococcus_agalactiae_2603V_R__GCF_000007265.1
Streptococcaceae	Streptococcus agalactiae	A909	GCF_000012705.1	complete	1		NC_007432.1	+,1938825-1939017	Streptococcus_agalactiae_A909__GCF_000012705.1
Streptococcaceae	Streptococcus agalactiae	B105	GCF_003288035.1	complete	1		NZ_CP021773.1	-,26729-26921	Streptococcus_agalactiae__GCF_003288035.1
Streptococcaceae	Streptococcus agalactiae	B111	GCF_003288075.1	complete	1		NZ_CP021772.1	+,1190640-1190832	Streptococcus_agalactiae__GCF_003288075.1
Streptococcaceae	Streptococcus agalactiae	B507	GCF_003288055.1	complete	1		NZ_CP021771.1	+,1701340-1701532	Streptococcus_agalactiae__GCF_003288055.1
Streptococcaceae	Streptococcus agalactiae	B508	GCF_003288015.1	complete	1		NZ_CP021770.1	+,1788872-1789064	Streptococcus_agalactiae__GCF_003288015.1
Streptococcaceae	Streptococcus agalactiae	B509	GCF_003287995.1	complete	1		NZ_CP021769.1	-,670258-670450	Streptococcus_agalactiae__GCF_003287995.1
Streptococcaceae	Streptococcus agalactiae	C001	GCF_002214425.1	complete	1		NZ_CP008813.1	+,1976157-1976349	Streptococcus_agalactiae__GCF_002214425.1
Streptococcaceae	Streptococcus agalactiae	CNCTC 10/84	GCF_000782855.1	complete	1		NZ_CP006910.1	+,1849572-1849764	Streptococcus_agalactiae_CNCTC_10_84__GCF_000782855.1
Streptococcaceae	Streptococcus agalactiae	CU_GB	GCF_001592385.1	complete	1		NZ_CP010874.1	+,1870935-1871127	Streptococcus_agalactiae__GCF_001592385.1
Streptococcaceae	Streptococcus agalactiae	CU_GB	GCF_001592425.1	complete	1		NZ_CP010875.1	+,1832421-1832613	Streptococcus_agalactiae__GCF_001592425.1
Streptococcaceae	Streptococcus agalactiae	CUGBS591	GCF_002197205.1	complete	1		NZ_CP021862.1	+,2022732-2022924	Streptococcus_agalactiae__GCF_002197205.1
Streptococcaceae	Streptococcus agalactiae	FDAARGOS_254	GCF_002073695.2	complete	1		NZ_CP020449.2	-,549571-549763	Streptococcus_agalactiae__GCF_002073695.2
Streptococcaceae	Streptococcus agalactiae	FWL1402	GCF_001683515.1	complete	1		NZ_CP016391.1	+,1893141-1893333	Streptococcus_agalactiae__GCF_001683515.1
Streptococcaceae	Streptococcus agalactiae	GBS ST-1	GCF_001448985.1	complete	1		NZ_CP013202.1	+,1941196-1941388	Streptococcus_agalactiae__GCF_001448985.1
Streptococcaceae	Streptococcus agalactiae	GBS-M002	GCF_001932715.1	complete	1		NZ_CP013908.1	+,1896561-1896753	Streptococcus_agalactiae__GCF_001932715.1
Streptococcaceae	Streptococcus agalactiae	GBS1-NY	GCF_000831145.1	complete	1		NZ_CP007570.1	+,2052400-2052592	Streptococcus_agalactiae__GCF_000831145.1
Streptococcaceae	Streptococcus agalactiae	GBS2-NM	GCF_000831125.1	complete	1		NZ_CP007571.1	-,2020090-2020282	Streptococcus_agalactiae__GCF_000831125.1
Streptococcaceae	Streptococcus agalactiae	GBS6	GCF_000831105.1	complete	1		NZ_CP007572.1	+,2035423-2035615	Streptococcus_agalactiae__GCF_000831105.1
Streptococcaceae	Streptococcus agalactiae	GBS85147	GCF_001266635.1	complete	1		NZ_CP010319.1	+,1851320-1851512	Streptococcus_agalactiae__GCF_001266635.1
Streptococcaceae	Streptococcus agalactiae	GD201008-001	GCF_000299135.1	complete	1		NC_018646.1	+,1886445-1886637	Streptococcus_agalactiae_GD201008-001__GCF_000299135.1
Streptococcaceae	Streptococcus agalactiae	H002	GCF_001190885.1	complete	1		NZ_CP011329.1	+,1967195-1967387	Streptococcus_agalactiae__GCF_001190885.1
Streptococcaceae	Streptococcus agalactiae	HN016	GCF_001190805.1	complete	1		NZ_CP011325.1	+,1888056-1888248	Streptococcus_agalactiae__GCF_001190805.1
Streptococcaceae	Streptococcus agalactiae	NEM316	GCF_000196055.1	complete	1		NC_004368.1	+,2036264-2036456	Streptococcus_agalactiae_NEM316__GCF_000196055.1
Streptococcaceae	Streptococcus agalactiae	NGBS061	GCF_000730215.1	complete	1		NZ_CP007631.1	+,2017990-2018182	Streptococcus_agalactiae__GCF_000730215.1
Streptococcaceae	Streptococcus agalactiae	NGBS128	GCF_001552035.1	complete	2		NZ_CP012480.1	+,1912791-1912983	Streptococcus_agalactiae__GCF_001552035.1
Streptococcaceae	Streptococcus agalactiae	NGBS357	GCF_001712835.1	complete	1		NZ_CP012503.1	+,1987171-1987363	Streptococcus_agalactiae__GCF_001712835.1
Streptococcaceae	Streptococcus agalactiae	NGBS572	GCF_000730255.1	complete	1		NZ_CP007632.1	+,1856152-1856344	Streptococcus_agalactiae__GCF_000730255.1
Streptococcaceae	Streptococcus agalactiae	S73	GCF_003319215.1	complete	1		NZ_CP030845.1	+,1846349-1846541	Streptococcus_agalactiae__GCF_003319215.1
Streptococcaceae	Streptococcus agalactiae	SA79	GCF_002881315.1	complete	1		NZ_CP019809.1	+,1700811-1701003	Streptococcus_agalactiae__GCF_002881315.1
Streptococcaceae	Streptococcus agalactiae	Sag158	GCF_002025005.1	complete	1		NZ_CP019979.1	+,1904718-1904910	Streptococcus_agalactiae__GCF_002025005.1
Streptococcaceae	Streptococcus agalactiae	Sag27	GCF_003403115.1	complete	1		NZ_CP031556.1	+,602708-602900	Streptococcus_agalactiae__GCF_003403115.1
Streptococcaceae	Streptococcus agalactiae	Sag37	GCF_002025025.1	complete	1		NZ_CP019978.1	+,2013264-2013456	Streptococcus_agalactiae__GCF_002025025.1
Streptococcaceae	Streptococcus agalactiae	SG-M1	GCF_001275545.2	complete	1		NZ_CP012419.2	+,1900137-1900329	Streptococcus_agalactiae__GCF_001275545.2
Streptococcaceae	Streptococcus agalactiae	SG-M158	GCF_002197265.1	complete	1		NZ_CP021864.1	+,1900137-1900329	Streptococcus_agalactiae__GCF_002197265.1
Streptococcaceae	Streptococcus agalactiae	SG-M163	GCF_002197425.1	complete	1		NZ_CP021863.1	+,1900136-1900328	Streptococcus_agalactiae__GCF_002197425.1
Streptococcaceae	Streptococcus agalactiae	SG-M25	GCF_002197305.1	complete	1		NZ_CP021867.1	+,1994323-1994515	Streptococcus_agalactiae__GCF_002197305.1
Streptococcaceae	Streptococcus agalactiae	SG-M29	GCF_002197285.1	complete	1		NZ_CP021866.1	+,1900098-1900290	Streptococcus_agalactiae__GCF_002197285.1
Streptococcaceae	Streptococcus agalactiae	SG-M4	GCF_002197385.1	complete	1		NZ_CP021870.1	+,1887982-1888174	Streptococcus_agalactiae__GCF_002197385.1
Streptococcaceae	Streptococcus agalactiae	SG-M50	GCF_002197245.1	complete	1		NZ_CP021865.1	+,1900135-1900327	Streptococcus_agalactiae__GCF_002197245.1
Streptococcaceae	Streptococcus agalactiae	SG-M6	GCF_002197365.1	complete	1		NZ_CP021869.1	+,1905704-1905896	Streptococcus_agalactiae__GCF_002197365.1
Streptococcaceae	Streptococcus agalactiae	SG-M8	GCF_002197325.1	complete	1		NZ_CP021868.1	+,1939383-1939575	Streptococcus_agalactiae__GCF_002197325.1
Streptococcaceae	Streptococcus agalactiae	SGEHI2015-107	GCF_002812425.1	complete	1		NZ_CP025027.1	+,1809218-1809410	Streptococcus_agalactiae__GCF_002812425.1
Streptococcaceae	Streptococcus agalactiae	SGEHI2015-113	GCF_002812505.1	complete	1		NZ_CP025026.1	+,1827174-1827366	Streptococcus_agalactiae__GCF_002812505.1
Streptococcaceae	Streptococcus agalactiae	SGEHI2015-25	GCF_002812465.1	complete	1		NZ_CP025029.1	+,1847176-1847368	Streptococcus_agalactiae__GCF_002812465.1
Streptococcaceae	Streptococcus agalactiae	SGEHI2015-95	GCF_002812445.1	complete	1		NZ_CP025028.1	+,1900099-1900291	Streptococcus_agalactiae__GCF_002812445.1
Streptococcaceae	Streptococcus agalactiae	SS1	GCF_001026925.1	complete	1		NZ_CP010867.1	+,1916365-1916557	Streptococcus_agalactiae__GCF_001026925.1
Streptococcaceae	Streptococcus agalactiae	WC1535	GCF_001729925.1	complete	1		NZ_CP016501.1	-,2006724-2006916	Streptococcus_agalactiae__GCF_001729925.1
Streptococcaceae	Streptococcus anginosus	C1051	GCF_000463465.1	complete	1		NC_022244.1	-,232380-232573	Streptococcus_anginosus_C1051__GCF_000463465.1
Streptococcaceae	Streptococcus anginosus	C238	GCF_000463505.1	complete	1		NC_022239.1	-,262599-262792	Streptococcus_anginosus_C238__GCF_000463505.1
Streptococcaceae	Streptococcus anginosus	J4211	GCF_001412635.1	complete	1		NZ_CP012805.1	-,282918-283111	Streptococcus_anginosus__GCF_001412635.1
Streptococcaceae	Streptococcus anginosus	SA1	GCF_000831165.1	complete	1		NZ_CP007573.1	+,1800410-1800603	Streptococcus_anginosus__GCF_000831165.1
Streptococcaceae	Streptococcus anginosus subsp. whileyi	MAS624	GCF_000478925.1	complete	1		NZ_AP013072.1	+,1915065-1915258	Streptococcus_anginosus_subsp__whileyi_MAS624__GCF_000478925.1
Streptococcaceae	Streptococcus azizii	12-5202	GCF_001984715.1	partial	47		NZ_MSPR01000001.1	+,258232-258427	Streptococcus_azizii__GCF_001984715.1
Streptococcaceae	Streptococcus azizii	12-5291	GCF_001984705.1	partial	43		NZ_MSPT01000003.1	-,28024-28219	Streptococcus_azizii__GCF_001984705.1
Streptococcaceae	Streptococcus azizii	13-1151-1	GCF_001984745.1	partial	49		NZ_MSPS01000001.1	-,28024-28219	Streptococcus_azizii__GCF_001984745.1
Streptococcaceae	Streptococcus bovimastitidis	NZ1587	GCF_001885095.1	partial	8		NZ_LZDD01000003.1	-,178091-178286	Streptococcus_bovimastitidis__GCF_001885095.1
Streptococcaceae	Streptococcus caballi	DSM 19004	GCF_000379985.1	partial	62		NZ_KB904068.1	+,35197-35389	Streptococcus_caballi_DSM_19004__GCF_000379985.1
Streptococcaceae	Streptococcus canis	TA4	GCF_002770555.1	partial	107		NZ_BEWZ01000005.1	+,74013-74209	Streptococcus_canis__GCF_002770555.1
Streptococcaceae	Streptococcus castoreus	DSM 17536	GCF_000425025.1	partial	42		NZ_AUKZ01000003.1	-,87672-87866	Streptococcus_castoreus_DSM_17536__GCF_000425025.1
Streptococcaceae	Streptococcus constellatus subsp. pharyngis	C1050	GCF_000463425.1	complete	1		NC_022238.1	+,1743355-1743548	Streptococcus_constellatus_subsp__pharyngis_C1050__GCF_000463425.1
Streptococcaceae	Streptococcus constellatus subsp. pharyngis	C232	GCF_000463395.1	complete	1		NC_022236.1	+,1687613-1687806	Streptococcus_constellatus_subsp__pharyngis_C232__GCF_000463395.1
Streptococcaceae	Streptococcus constellatus subsp. pharyngis	C818	GCF_000463445.1	complete	1		NC_022245.1	+,1687861-1688054	Streptococcus_constellatus_subsp__pharyngis_C818__GCF_000463445.1
Streptococcaceae	Streptococcus criceti	HS-6	GCF_000187975.2	partial	2		NZ_AEUV02000002.1	+,282183-282374	Streptococcus_criceti_HS-6__GCF_000187975.2
Streptococcaceae	Streptococcus cristatus	AS 1.3089	GCF_000385925.1	complete	1		NC_021175.1	+,1919502-1919695	Streptococcus_cristatus_AS_1_3089__GCF_000385925.1
Streptococcaceae	Streptococcus cuniculi	CCUG 65085 1	GCF_001921845.1	partial	18		NZ_MSJM01000006.1	-,107065-107260	Streptococcus_cuniculi__GCF_001921845.1
Streptococcaceae	Streptococcus devriesei	DSM 19639	GCF_000423725.1	partial	17		NZ_AUIN01000012.1	+,179667-179860	Streptococcus_devriesei_DSM_19639__GCF_000423725.1
Streptococcaceae	Streptococcus didelphis	DSM 15616	GCF_000380005.1	partial	15		NZ_KB904196.1	-,46424-46619	Streptococcus_didelphis_DSM_15616__GCF_000380005.1
Streptococcaceae	Streptococcus dysgalactiae subsp. equisimilis	AC-2713	GCF_000317855.1	complete	1		NC_019042.1	-,189748-189944	Streptococcus_dysgalactiae_subsp__equisimilis_AC-2713__GCF_000317855.1
Streptococcaceae	Streptococcus dysgalactiae subsp. equisimilis	ATCC 12394	GCF_000188715.1	complete	1		NC_017567.1	-,187668-187864	Streptococcus_dysgalactiae_subsp__equisimilis_ATCC_12394__GCF_000188715.1
Streptococcaceae	Streptococcus dysgalactiae subsp. equisimilis	GG	GCF_000010705.1	complete	1		NC_012891.1	-,187554-187750	Streptococcus_dysgalactiae_subsp__equisimilis_GGS_124__GCF_000010705.1
Streptococcaceae	Streptococcus dysgalactiae subsp. equisimilis	RE378	GCF_000307185.1	complete	1		NC_018712.1	-,191275-191471	Streptococcus_dysgalactiae_subsp__equisimilis_RE378__GCF_000307185.1
Streptococcaceae	Streptococcus entericus	DSM 14446	GCF_000380025.1	partial	33		NZ_KB904183.1	-,42392-42587	Streptococcus_entericus_DSM_14446__GCF_000380025.1
Streptococcaceae	Streptococcus equi subsp. zooepidemicus	ATCC 35246	GCF_000219765.1	complete	1		NC_017582.1	+,2020209-2020402	Streptococcus_equi_subsp__zooepidemicus_ATCC_35246__GCF_000219765.1
Streptococcaceae	Streptococcus equi subsp. zooepidemicus	CY	GCF_000696505.1	complete	1		NZ_CP006770.1	-,2016886-2017079	Streptococcus_equi_subsp__zooepidemicus_CY__GCF_000696505.1
Streptococcaceae	Streptococcus equi subsp. zooepidemicus	H70	GCF_000026605.1	complete	1		NC_012470.1	+,2003187-2003380	Streptococcus_equi_subsp__zooepidemicus__GCF_000026605.1
Streptococcaceae	Streptococcus equi subsp. zooepidemicus	MGCS10565	GCF_000020765.1	complete	1		NC_011134.1	+,1860019-1860212	Streptococcus_equi_subsp__zooepidemicus_MGCS10565__GCF_000020765.1
Streptococcaceae	Streptococcus equinus	FDAARGOS_251	GCF_002073515.1	complete	2		NZ_CP020438.1	-,486311-486507	Streptococcus_equinus__GCF_002073515.1
Streptococcaceae	Streptococcus gallolyticus subsp. gallolyticus	ATCC 43143	GCF_000270145.1	complete	1		NC_017576.1	-,181492-181683	Streptococcus_gallolyticus_subsp__gallolyticus_ATCC_43143__GCF_000270145.1
Streptococcaceae	Streptococcus gallolyticus subsp. gallolyticus	ATCC BAA-2069	GCF_000203195.1	partial	2		NC_015215.1	-,170159-170350	Streptococcus_gallolyticus_subsp__gallolyticus_ATCC_BAA-2069__GCF_000203195.1
Streptococcaceae	Streptococcus gallolyticus subsp. gallolyticus	DSM 16831	GCF_002000985.1	complete	1		NZ_CP018822.1	-,153438-153629	Streptococcus_gallolyticus_subsp__gallolyticus_DSM_16831__GCF_002000985.1
Streptococcaceae	Streptococcus gallolyticus	ICDDRB-NRC-S1	GCF_001477575.1	complete	1		NZ_CP013688.1	+,1791425-1791616	Streptococcus_gallolyticus__GCF_001477575.1
Streptococcaceae	Streptococcus gallolyticus	UCN34	GCF_000027185.1	complete	1		NC_013798.1	-,149313-149504	Streptococcus_gallolyticus_UCN34__GCF_000027185.1
Streptococcaceae	Streptococcus gordonii	Challis substr. CH1	GCF_000017005.1	complete	1		NC_009785.1	+,1905922-1906115	Streptococcus_gordonii_str__Challis_substr__CH1__GCF_000017005.1
Streptococcaceae	Streptococcus gordonii	FDAARGOS_257	GCF_002073435.2	complete	1		NZ_CP020450.2	-,1075421-1075614	Streptococcus_gordonii__GCF_002073435.2
Streptococcaceae	Streptococcus gordonii	FDAARGOS_371	GCF_002386285.1	complete	1		NZ_CP023511.1	-,929017-929210	Streptococcus_gordonii__GCF_002386285.1
Streptococcaceae	Streptococcus gordonii	IE35	GCF_000970665.2	complete	1		NZ_CP017295.1	+,2070845-2071038	Streptococcus_gordonii__GCF_000970665.2
Streptococcaceae	Streptococcus gordonii	KCOM 1506 (= ChDC B679)	GCF_001281105.1	complete	1		NZ_CP012648.1	-,937061-937254	Streptococcus_gordonii__GCF_001281105.1
Streptococcaceae	Streptococcus halotolerans	HTS9	GCF_001598035.1	complete	1		NZ_CP014835.1	-,1719439-1719633	Streptococcus_halotolerans__GCF_001598035.1
Streptococcaceae	Streptococcus himalayensis	HTS2	GCF_001708305.1	complete	1		NZ_CP016953.1	+,350761-350954	Streptococcus_himalayensis__GCF_001708305.1
Streptococcaceae	Streptococcus hyovaginalis	DSM 12219	GCF_000420785.1	partial	37		NZ_ATVP01000002.1	-,9701-9896	Streptococcus_hyovaginalis_DSM_12219__GCF_000420785.1
Streptococcaceae	Streptococcus ictaluri	707-05	GCF_000188015.2	partial	8		NZ_AEUX02000001.1	-,106084-106278	Streptococcus_ictaluri_707-05__GCF_000188015.2
Streptococcaceae	Streptococcus infantarius	ICDDRB-NRC-S5	GCF_001477615.1	complete	1		NZ_CP013689.1	-,135603-135794	Streptococcus_infantarius__GCF_001477615.1
Streptococcaceae	Streptococcus infantarius subsp. infantarius	CJ18	GCF_000246835.1	complete	2		NC_016826.1	-,152880-153071	Streptococcus_infantarius_subsp__infantarius_CJ18__GCF_000246835.1
Streptococcaceae	Streptococcus infantis	ATCC 700779	GCF_000187465.1	partial	10		NZ_GL732439.1	-,1730158-1730351	Streptococcus_infantis_ATCC_700779__GCF_000187465.1
Streptococcaceae	Streptococcus infantis	DD18	GCF_001579645.1	partial	56		NZ_KQ970820.1	+,64169-64362	Streptococcus_infantis__GCF_001579645.1
Streptococcaceae	Streptococcus iniae	89353	GCF_001885145.1	complete	1		NZ_CP017952.1	-,251949-252144	Streptococcus_iniae__GCF_001885145.1
Streptococcaceae	Streptococcus iniae	FP5228	GCF_002787125.1	complete	2		NZ_CP024843.1	-,853346-853541	Streptococcus_iniae__GCF_002787125.1
Streptococcaceae	Streptococcus iniae	QMA0248	GCF_002220115.1	complete	1		NZ_CP022392.1	-,242816-243011	Streptococcus_iniae__GCF_002220115.1
Streptococcaceae	Streptococcus iniae	YSFST01-82	GCF_000831485.1	complete	1		NZ_CP010783.1	-,274319-274514	Streptococcus_iniae__GCF_000831485.1
Streptococcaceae	Streptococcus intermedius	B196	GCF_000463355.1	complete	1		NC_022246.1	+,1714275-1714468	Streptococcus_intermedius_B196__GCF_000463355.1
Streptococcaceae	Streptococcus intermedius	C270	GCF_000463385.1	complete	1		NC_022237.1	+,1695967-1696160	Streptococcus_intermedius_C270__GCF_000463385.1
Streptococcaceae	Streptococcus intermedius	FDAARGOS_233	GCF_002073355.2	complete	1		NZ_CP020433.2	-,1367224-1367417	Streptococcus_intermedius__GCF_002073355.2
Streptococcaceae	Streptococcus intermedius	JTH08	GCF_000306805.1	complete	1		NC_018073.1	+,1637134-1637327	Streptococcus_intermedius_JTH08__GCF_000306805.1
Streptococcaceae	Streptococcus intermedius	TYG1620	GCF_002356055.1	complete	1		NZ_AP014880.1	+,1731219-1731412	Streptococcus_intermedius__GCF_002356055.1
Streptococcaceae	Streptococcus lutetiensis	033	GCF_000441535.1	complete	1		NC_021900.1	-,89379-89570	Streptococcus_lutetiensis_033__GCF_000441535.1
Streptococcaceae	Streptococcus macacae	NCTC 11558	GCF_000187995.2	partial	1		NZ_AEUW02000001.1	+,1482710-1482902	Streptococcus_macacae_NCTC_11558__GCF_000187995.2
Streptococcaceae	Streptococcus macedonicus	ACA-DC 198	GCF_000283635.1	complete	2		NC_016749.1	-,166362-166553	Streptococcus_macedonicus_ACA-DC_198__GCF_000283635.1
Streptococcaceae	Streptococcus marimammalium	DSM 18627	GCF_000380045.1	partial	25		NZ_KB904358.1	-,144948-145142	Streptococcus_marimammalium_DSM_18627__GCF_000380045.1
Streptococcaceae	Streptococcus marmotae	HTS5	GCF_001623565.1	complete	3		NZ_CP015196.1	+,659120-659315	Streptococcus_marmotae__GCF_001623565.1
Streptococcaceae	Streptococcus massiliensis	DSM 18628	GCF_000380065.1	partial	84		NZ_KB904417.1	+,6640-6833	Streptococcus_massiliensis_DSM_18628__GCF_000380065.1
Streptococcaceae	Streptococcus minor	DSM 17118	GCF_000377005.1	partial	33		NZ_AQYB01000027.1	-,22807-23000	Streptococcus_minor_DSM_17118__GCF_000377005.1
Streptococcaceae	Streptococcus mitis	B6	GCF_000027165.1	complete	1		NC_013853.1	-,502214-502407	Streptococcus_mitis_B6__GCF_000027165.1
Streptococcaceae	Streptococcus mitis	KCOM 1350 (= ChDC B183)	GCF_001281025.1	complete	1		NZ_CP012646.1	+,1830022-1830215	Streptococcus_mitis__GCF_001281025.1
Streptococcaceae	Streptococcus mitis	SVG	GCF_001560895.1	complete	1		NZ_CP014326.1	-,479705-479898	Streptococcus_mitis__GCF_001560895.1
Streptococcaceae	Streptococcus mutans	GS-5	GCF_000271865.1	complete	1		NC_018089.1	+,1923735-1923930	Streptococcus_mutans_GS-5__GCF_000271865.1
Streptococcaceae	Streptococcus mutans	LAR01	GCF_002995555.1	complete	1		NZ_CP023477.1	+,1954459-1954654	Streptococcus_mutans__GCF_002995555.1
Streptococcaceae	Streptococcus mutans	LJ23	GCF_000284575.1	complete	1		NC_017768.1	+,1891380-1891575	Streptococcus_mutans_LJ23__GCF_000284575.1
Streptococcaceae	Streptococcus mutans	NG8	GCF_001558215.1	complete	1		NZ_CP013237.1	-,1710864-1711059	Streptococcus_mutans__GCF_001558215.1
Streptococcaceae	Streptococcus mutans	NN2025	GCF_000091645.1	complete	1		NC_013928.1	+,1905876-1906071	Streptococcus_mutans_NN2025__GCF_000091645.1
Streptococcaceae	Streptococcus mutans	UA159	GCF_000007465.2	complete	1		NC_004350.2	+,1929950-1930145	Streptococcus_mutans_UA159__GCF_000007465.2
Streptococcaceae	Streptococcus mutans	UA159-FR	GCF_000817065.1	complete	1		NZ_CP007016.1	+,1928600-1928795	Streptococcus_mutans_UA159-FR__GCF_000817065.1
Streptococcaceae	Streptococcus oralis	FDAARGOS_367	GCF_002386345.1	complete	1		NZ_CP023507.1	-,341771-341964	Streptococcus_oralis__GCF_002386345.1
Streptococcaceae	Streptococcus oralis	S.MIT/ORALIS-351	GCF_001983955.1	complete	1		NZ_CP019562.1	+,1525734-1525927	Streptococcus_oralis__GCF_001983955.1
Streptococcaceae	Streptococcus oralis subsp. tigurinus		GCF_002356415.1	complete	1		NZ_AP018338.1	+,1439400-1439593	Streptococcus_oralis_subsp__tigurinus__GCF_002356415.1
Streptococcaceae	Streptococcus oralis	Uo5	GCF_000253155.1	complete	1		NC_015291.1	-,463455-463648	Streptococcus_oralis_Uo5__GCF_000253155.1
Streptococcaceae	Streptococcus orisasini	SH06	GCF_001431045.1	partial	67		NZ_BCLE01000044.1	-,5725-5919	Streptococcus_orisasini__GCF_001431045.1
Streptococcaceae	Streptococcus orisratti	DSM 15617	GCF_000380105.1	partial	90		NZ_KB904537.1	+,49178-49371	Streptococcus_orisratti_DSM_15617__GCF_000380105.1
Streptococcaceae	Streptococcus ovis	DSM 16829	GCF_000380125.1	partial	24		NZ_KB904563.1	+,207819-208010	Streptococcus_ovis_DSM_16829__GCF_000380125.1
Streptococcaceae	Streptococcus pantholopis	TA 26	GCF_001642085.1	complete	1		NZ_CP014699.1	+,1989794-1989989	Streptococcus_pantholopis__GCF_001642085.1
Streptococcaceae	Streptococcus parasanguinis	ATCC 15912	GCF_000164675.2	complete	1		NC_015678.1	-,1812485-1812677	Streptococcus_parasanguinis_ATCC_15912__GCF_000164675.2
Streptococcaceae	Streptococcus parasanguinis	FW213	GCF_000262145.1	complete	1		NC_017905.1	-,340715-340907	Streptococcus_parasanguinis_FW213__GCF_000262145.1
Streptococcaceae	Streptococcus parauberis	KCTC 11537	GCF_000213825.1	complete	1		NC_015558.1	+,1699252-1699446	Streptococcus_parauberis_KCTC_11537__GCF_000213825.1
Streptococcaceae	Streptococcus parauberis	SPOF3K	GCF_002900385.1	complete	2		NZ_CP025420.1	-,496122-496316	Streptococcus_parauberis__GCF_002900385.1
Streptococcaceae	Streptococcus pasteurianus	ATCC 43144	GCF_000270165.1	complete	1		NC_015600.1	-,135577-135768	Streptococcus_pasteurianus_ATCC_43144__GCF_000270165.1
Streptococcaceae	Streptococcus penaeicida	CAIM 1838	GCF_002887775.1	partial	122		NZ_LOCM01000028.1	+,111458-111653	Streptococcus_penaeicida__GCF_002887775.1
Streptococcaceae	Streptococcus peroris	ATCC 700780	GCF_000187585.1	partial	3		NZ_GL732463.1	-,1506247-1506439	Streptococcus_peroris_ATCC_700780__GCF_000187585.1
Streptococcaceae	Streptococcus phocae	ATCC 51973	GCF_001302265.1	partial	91		NZ_LHQM01000028.1	+,21995-22188	Streptococcus_phocae__GCF_001302265.1
Streptococcaceae	Streptococcus phocae subsp. salmonis	C-4	GCF_000772915.1	partial	105		NZ_JSAP01000069.1	+,32930-33123	Streptococcus_phocae_subsp__salmonis__GCF_000772915.1
Streptococcaceae	Streptococcus pluranimalium	14A0014	GCF_003352995.1	complete	1		NZ_CP022601.1	+,2076594-2076789	Streptococcus_pluranimalium__GCF_003352995.1
Streptococcaceae	Streptococcus pluranimalium	TH11417	GCF_002953735.1	complete	1		NZ_CP025536.1	+,1953617-1953812	Streptococcus_pluranimalium__GCF_002953735.1
Streptococcaceae	Streptococcus plurextorum	DSM 22810	GCF_000423745.1	partial	33		NZ_AUIO01000004.1	-,66616-66809	Streptococcus_plurextorum_DSM_22810__GCF_000423745.1
Streptococcaceae	Streptococcus pneumoniae	335	GCF_002947575.1	complete	1		NZ_CP026670.1	+,1752982-1753175	Streptococcus_pneumoniae__GCF_002947575.1
Streptococcaceae	Streptococcus pneumoniae	70585	GCF_000018965.1	complete	1		NC_012468.1	+,1708389-1708582	Streptococcus_pneumoniae_70585__GCF_000018965.1
Streptococcaceae	Streptococcus pneumoniae	11A	GCF_002813955.1	complete	1		NZ_CP018838.1	+,1162899-1163092	Streptococcus_pneumoniae__GCF_002813955.1
Streptococcaceae	Streptococcus pneumoniae	19F	GCF_002813535.1	complete	1		NZ_CP025076.1	+,813069-813262	Streptococcus_pneumoniae__GCF_002813535.1
Streptococcaceae	Streptococcus pneumoniae	670-6B	GCF_000147095.1	complete	1		NC_014498.1	+,1744489-1744682	Streptococcus_pneumoniae_670-6B__GCF_000147095.1
Streptococcaceae	Streptococcus pneumoniae	AP200	GCF_000146975.1	complete	1		NC_014494.1	+,1679754-1679947	Streptococcus_pneumoniae_AP200__GCF_000146975.1
Streptococcaceae	Streptococcus pneumoniae	ATCC 700669	GCF_000026665.1	complete	1		NC_011900.1	+,1752982-1753175	Streptococcus_pneumoniae_ATCC_700669__GCF_000026665.1
Streptococcaceae	Streptococcus pneumoniae	CGSP14	GCF_000019985.1	complete	1		NC_010582.1	+,1756430-1756623	Streptococcus_pneumoniae_CGSP14__GCF_000019985.1
Streptococcaceae	Streptococcus pneumoniae	D39	GCF_000014365.2	complete	1		NC_008533.2	+,1597873-1598066	Streptococcus_pneumoniae_D39__GCF_000014365.2
Streptococcaceae	Streptococcus pneumoniae	D39V	GCF_003003495.1	complete	1		NZ_CP027540.1	+,1598329-1598522	Streptococcus_pneumoniae__GCF_003003495.1
Streptococcaceae	Streptococcus pneumoniae	KK0981	GCF_002357995.1	complete	1		NZ_AP017971.1	+,1690562-1690755	Streptococcus_pneumoniae__GCF_002357995.1
Streptococcaceae	Streptococcus pneumoniae	G54	GCF_000019825.1	complete	1		NC_011072.1	+,1619958-1620151	Streptococcus_pneumoniae_G54__GCF_000019825.1
Streptococcaceae	Streptococcus pneumoniae	gamPNI0373	GCF_000299015.1	complete	1		NC_018630.1	+,1616299-1616492	Streptococcus_pneumoniae_gamPNI0373__GCF_000299015.1
Streptococcaceae	Streptococcus pneumoniae		GCF_001255215.1	partial	1		NZ_LN847353.1	+,1535270-1535463	Streptococcus_pneumoniae__GCF_001255215.1
Streptococcaceae	Streptococcus pneumoniae	Hungary19A-6	GCF_000019265.1	complete	1		NC_010380.1	+,1774035-1774228	Streptococcus_pneumoniae_Hungary19A-6__GCF_000019265.1
Streptococcaceae	Streptococcus pneumoniae	INV104	GCF_000210975.1	partial	1		NC_017591.1	+,1681950-1682143	Streptococcus_pneumoniae_INV104__GCF_000210975.1
Streptococcaceae	Streptococcus pneumoniae	INV200	GCF_000210935.1	partial	1		NC_017593.1	+,1642854-1643047	Streptococcus_pneumoniae_INV200__GCF_000210935.1
Streptococcaceae	Streptococcus pneumoniae	JJA	GCF_000018985.1	complete	1		NC_012466.1	+,1619314-1619507	Streptococcus_pneumoniae_JJA__GCF_000018985.1
Streptococcaceae	Streptococcus pneumoniae	M16808	GCF_003351645.1	complete	1		NZ_CP031245.1	+,63935-64128	Streptococcus_pneumoniae__GCF_003351645.1
Streptococcaceae	Streptococcus pneumoniae	M23734	GCF_003351525.1	complete	1		NZ_CP031247.1	-,1935221-1935414	Streptococcus_pneumoniae__GCF_003351525.1
Streptococcaceae	Streptococcus pneumoniae	M26365	GCF_003351705.1	complete	1		NZ_CP031248.1	-,1987213-1987406	Streptococcus_pneumoniae__GCF_003351705.1
Streptococcaceae	Streptococcus pneumoniae	M26368	GCF_003351725.1	complete	1		NZ_CP031246.1	+,94509-94702	Streptococcus_pneumoniae__GCF_003351725.1
Streptococcaceae	Streptococcus pneumoniae		GCF_000817005.1	complete	1		NZ_CP007593.1	+,1847647-1847840	Streptococcus_pneumoniae__GCF_000817005.1
Streptococcaceae	Streptococcus pneumoniae	OXC141	GCF_000210955.1	complete	1		NC_017592.1	+,1585513-1585706	Streptococcus_pneumoniae_OXC141__GCF_000210955.1
Streptococcaceae	Streptococcus pneumoniae	P1031	GCF_000019005.1	complete	1		NC_012467.1	+,1665377-1665570	Streptococcus_pneumoniae_P1031__GCF_000019005.1
Streptococcaceae	Streptococcus pneumoniae	R6	GCF_000007045.1	complete	1		NC_003098.1	+,1590341-1590534	Streptococcus_pneumoniae_R6__GCF_000007045.1
Streptococcaceae	Streptococcus pneumoniae	SP49	GCF_001896045.1	complete	1		NZ_CP018136.1	+,1729421-1729614	Streptococcus_pneumoniae__GCF_001896045.1
Streptococcaceae	Streptococcus pneumoniae	SP61	GCF_001896065.1	complete	1		NZ_CP018137.1	+,1590137-1590330	Streptococcus_pneumoniae__GCF_001896065.1
Streptococcaceae	Streptococcus pneumoniae	SP64	GCF_001896085.1	complete	1		NZ_CP018138.1	+,1590529-1590722	Streptococcus_pneumoniae__GCF_001896085.1
Streptococcaceae	Streptococcus pneumoniae	SPN XDR SMC1710-32	GCF_003354825.1	complete	1		NZ_CP025838.1	+,1603621-1603814	Streptococcus_pneumoniae__GCF_003354825.1
Streptococcaceae	Streptococcus pneumoniae	SPN032672	GCF_000211075.1	partial	1		NC_021003.1	+,705196-705389	Streptococcus_pneumoniae_SPN032672__GCF_000211075.1
Streptococcaceae	Streptococcus pneumoniae	SPN033038	GCF_000211095.1	partial	1		NC_021004.1	+,705203-705396	Streptococcus_pneumoniae_SPN033038__GCF_000211095.1
Streptococcaceae	Streptococcus pneumoniae	SPN034156	GCF_000210995.1	partial	1		NC_021006.1	+,664584-664777	Streptococcus_pneumoniae_SPN034156__GCF_000210995.1
Streptococcaceae	Streptococcus pneumoniae	SPN034183	GCF_000211015.1	partial	1		NC_021028.1	+,1585609-1585802	Streptococcus_pneumoniae_SPN034183__GCF_000211015.1
Streptococcaceae	Streptococcus pneumoniae	SPN994038	GCF_000211035.1	partial	1		NC_021026.1	+,1575180-1575373	Streptococcus_pneumoniae_SPN994038__GCF_000211035.1
Streptococcaceae	Streptococcus pneumoniae	SPN994039	GCF_000211055.1	partial	1		NC_021005.1	+,1575247-1575440	Streptococcus_pneumoniae_SPN994039__GCF_000211055.1
Streptococcaceae	Streptococcus pneumoniae	ST556	GCF_000251085.2	complete	1		NC_017769.2	+,1671756-1671949	Streptococcus_pneumoniae_ST556__GCF_000251085.2
Streptococcaceae	Streptococcus pneumoniae	SWU02	GCF_001902455.1	complete	1		NZ_CP018347.1	+,2020915-2021108	Streptococcus_pneumoniae__GCF_001902455.1
Streptococcaceae	Streptococcus pneumoniae	Taiwan19F-14	GCF_000019025.1	complete	1		NC_012469.1	+,1633527-1633720	Streptococcus_pneumoniae_Taiwan19F-14__GCF_000019025.1
Streptococcaceae	Streptococcus pneumoniae	TCH8431/19A	GCF_000196595.1	complete	1		NC_014251.1	+,1853296-1853489	Streptococcus_pneumoniae_TCH8431_19A__GCF_000196595.1
Streptococcaceae	Streptococcus pneumoniae	TIGR4	GCF_000006885.1	complete	1		NC_003028.3	+,1706683-1706876	Streptococcus_pneumoniae_TIGR4__GCF_000006885.1
Streptococcaceae	Streptococcus pneumoniae	Xen35	GCF_002843545.1	complete	1		NZ_CP025256.1	+,1706473-1706666	Streptococcus_pneumoniae__GCF_002843545.1
Streptococcaceae	Streptococcus porci	DSM 23759	GCF_000423765.1	partial	35		NZ_AUIP01000006.1	+,125137-125329	Streptococcus_porci_DSM_23759__GCF_000423765.1
Streptococcaceae	Streptococcus pseudopneumoniae	IS7493	GCF_000221985.1	complete	2		NC_015875.1	+,1635880-1636073	Streptococcus_pseudopneumoniae_IS7493__GCF_000221985.1
Streptococcaceae	Streptococcus pseudoporcinus	LQ 940-04	GCF_000188035.1	partial	5		NZ_AEUY02000005.1	+,422339-422533	Streptococcus_pseudoporcinus_LQ_940-04__GCF_000188035.1
Streptococcaceae	Streptococcus pseudoporcinus	SPIN 20026	GCF_000183465.1	partial	35		NZ_AENS01000034.1	-,173900-174094	Streptococcus_pseudoporcinus_SPIN_20026__GCF_000183465.1
Streptococcaceae	Streptococcus pyogenes	1E1	GCF_000772245.1	complete	1		NZ_CP007241.1	+,1614062-1614259	Streptococcus_pyogenes__GCF_000772245.1
Streptococcaceae	Streptococcus pyogenes	5448	GCF_001021955.1	complete	1		NZ_CP008776.1	+,1652898-1653095	Streptococcus_pyogenes__GCF_001021955.1
Streptococcaceae	Streptococcus pyogenes	7F7	GCF_000767505.1	complete	1		NZ_CP007240.1	+,1519154-1519351	Streptococcus_pyogenes__GCF_000767505.1
Streptococcaceae	Streptococcus pyogenes	A20	GCF_000307535.1	complete	1		NC_018936.1	+,1660622-1660819	Streptococcus_pyogenes_A20__GCF_000307535.1
Streptococcaceae	Streptococcus pyogenes	Alab49	GCF_000230295.1	complete	1		NC_017596.1	+,1638515-1638712	Streptococcus_pyogenes_Alab49__GCF_000230295.1
Streptococcaceae	Streptococcus pyogenes	AP1	GCF_000993765.1	complete	1		NZ_CP007537.1	+,1731485-1731682	Streptococcus_pyogenes__GCF_000993765.1
Streptococcaceae	Streptococcus pyogenes	AP53	GCF_001620285.1	complete	1		NZ_CP013672.1	+,1671759-1671956	Streptococcus_pyogenes__GCF_001620285.1
Streptococcaceae	Streptococcus pyogenes	ATCC 19615	GCF_000743015.1	complete	1		NZ_CP008926.1	+,815861-816058	Streptococcus_pyogenes__GCF_000743015.1
Streptococcaceae	Streptococcus pyogenes	D471	GCF_001014305.1	complete	1		NZ_CP011415.1	+,1639210-1639407	Streptococcus_pyogenes__GCF_001014305.1
Streptococcaceae	Streptococcus pyogenes	MTB314	GCF_001547835.1	complete	1		NZ_AP014585.1	+,1568218-1568415	Streptococcus_pyogenes__GCF_001547835.1
Streptococcaceae	Streptococcus pyogenes	M3-b	GCF_002355175.1	complete	1		NZ_AP014596.1	+,1724633-1724830	Streptococcus_pyogenes__GCF_002355175.1
Streptococcaceae	Streptococcus pyogenes	JMUB1235	GCF_002355815.1	complete	1		NZ_AP017629.1	+,1564194-1564391	Streptococcus_pyogenes__GCF_002355815.1
Streptococcaceae	Streptococcus pyogenes	FDAARGOS_149	GCF_001559175.2	complete	1		NZ_CP014027.2	+,557541-557738	Streptococcus_pyogenes__GCF_001559175.2
Streptococcaceae	Streptococcus pyogenes	GUR	GCF_002236875.1	complete	1		NZ_CP022354.1	+,1717000-1717197	Streptococcus_pyogenes__GCF_002236875.1
Streptococcaceae	Streptococcus pyogenes	GURSA1	GCF_002236855.1	complete	1		NZ_CP022206.1	+,1717000-1717197	Streptococcus_pyogenes__GCF_002236855.1
Streptococcaceae	Streptococcus pyogenes	HarveyGAS	GCF_002557755.1	complete	1		NZ_CP023769.1	+,1646508-1646705	Streptococcus_pyogenes__GCF_002557755.1
Streptococcaceae	Streptococcus pyogenes	HKU360	GCF_000772185.1	complete	1		NZ_CP009612.1	+,1764741-1764938	Streptococcus_pyogenes__GCF_000772185.1
Streptococcaceae	Streptococcus pyogenes	HKU488	GCF_001051095.1	complete	1		NZ_CP012045.1	-,209082-209279	Streptococcus_pyogenes__GCF_001051095.1
Streptococcaceae	Streptococcus pyogenes	HSC5	GCF_000422045.1	complete	1		NC_021807.1	+,1649324-1649521	Streptococcus_pyogenes_HSC5__GCF_000422045.1
Streptococcaceae	Streptococcus pyogenes	JRS4	GCF_001014285.1	complete	1		NZ_CP011414.1	+,1639210-1639407	Streptococcus_pyogenes_JRS4__GCF_001014285.1
Streptococcaceae	Streptococcus pyogenes	JRS4	GCF_001547715.1	complete	1		NZ_AP012335.1	+,1638365-1638562	Streptococcus_pyogenes_JRS4__GCF_001547715.1
Streptococcaceae	Streptococcus pyogenes	JS12	GCF_002844355.1	complete	1		NZ_CP021640.1	+,1637565-1637761	Streptococcus_pyogenes__GCF_002844355.1
Streptococcaceae	Streptococcus pyogenes	M1 476	GCF_000349925.2	complete	1		NC_020540.2	-,203110-203307	Streptococcus_pyogenes_M1_476__GCF_000349925.2
Streptococcaceae	Streptococcus pyogenes	M1 GAS	GCF_000006785.2	complete	1		NC_002737.2	+,1663519-1663716	Streptococcus_pyogenes_M1_GAS__GCF_000006785.2
Streptococcaceae	Streptococcus pyogenes	M23ND	GCF_000756485.1	complete	1		NZ_CP008695.1	+,1673503-1673700	Streptococcus_pyogenes__GCF_000756485.1
Streptococcaceae	Streptococcus pyogenes	M28PF1	GCF_001020185.2	complete	1		NZ_CP011535.2	+,1690613-1690810	Streptococcus_pyogenes__GCF_001020185.2
Streptococcaceae	Streptococcus pyogenes	Manfredo	GCF_000009385.1	complete	1		NC_009332.1	+,1656820-1657017	Streptococcus_pyogenes_str__Manfredo__GCF_000009385.1
Streptococcaceae	Streptococcus pyogenes	MEW123	GCF_001535565.1	complete	1		NZ_CP014139.1	+,1686578-1686775	Streptococcus_pyogenes__GCF_001535565.1
Streptococcaceae	Streptococcus pyogenes	MGAS10270	GCF_000013505.1	complete	1		NC_008022.1	+,1719227-1719424	Streptococcus_pyogenes_MGAS10270__GCF_000013505.1
Streptococcaceae	Streptococcus pyogenes	MGAS10394	GCF_000011665.1	complete	1		NC_006086.1	+,1713450-1713647	Streptococcus_pyogenes_MGAS10394__GCF_000011665.1
Streptococcaceae	Streptococcus pyogenes	MGAS10750	GCF_000013545.1	complete	1		NC_008024.1	+,1748354-1748551	Streptococcus_pyogenes_MGAS10750__GCF_000013545.1
Streptococcaceae	Streptococcus pyogenes	MGAS11027	GCF_001635895.1	complete	1		NZ_CP013838.1	+,1605043-1605240	Streptococcus_pyogenes__GCF_001635895.1
Streptococcaceae	Streptococcus pyogenes	MGAS15252	GCF_000250905.1	complete	1		NC_017040.1	+,1545121-1545318	Streptococcus_pyogenes_MGAS15252__GCF_000250905.1
Streptococcaceae	Streptococcus pyogenes	MGAS1882	GCF_000250925.1	complete	1		NC_017053.1	+,1586781-1586978	Streptococcus_pyogenes_MGAS1882__GCF_000250925.1
Streptococcaceae	Streptococcus pyogenes	MGAS23530	GCF_001635935.1	complete	1		NZ_CP013839.1	+,1529788-1529985	Streptococcus_pyogenes__GCF_001635935.1
Streptococcaceae	Streptococcus pyogenes	MGAS27061	GCF_001635975.1	complete	1		NZ_CP013840.1	+,1563695-1563892	Streptococcus_pyogenes__GCF_001635975.1
Streptococcaceae	Streptococcus pyogenes	MGAS315	GCF_000007425.1	complete	1		NC_004070.1	+,1731344-1731541	Streptococcus_pyogenes_MGAS315__GCF_000007425.1
Streptococcaceae	Streptococcus pyogenes	MGAS5005	GCF_000011765.3	complete	1		NC_007297.2	+,1660659-1660856	Streptococcus_pyogenes_MGAS5005__GCF_000011765.3
Streptococcaceae	Streptococcus pyogenes	MGAS6180	GCF_000012165.1	complete	1		NC_007296.1	+,1690963-1691160	Streptococcus_pyogenes_MGAS6180__GCF_000012165.1
Streptococcaceae	Streptococcus pyogenes	MGAS8232	GCF_000007285.1	complete	1		NC_003485.1	+,1723537-1723734	Streptococcus_pyogenes_MGAS8232__GCF_000007285.1
Streptococcaceae	Streptococcus pyogenes	MGAS9429	GCF_000013485.1	complete	1		NC_008021.1	+,1656668-1656865	Streptococcus_pyogenes_MGAS9429__GCF_000013485.1
Streptococcaceae	Streptococcus pyogenes	NGAS322	GCF_001267805.1	complete	1		NZ_CP010449.1	+,1771346-1771543	Streptococcus_pyogenes__GCF_001267805.1
Streptococcaceae	Streptococcus pyogenes	NGAS327	GCF_001019695.1	complete	1		NZ_CP007562.1	+,1529400-1529597	Streptococcus_pyogenes__GCF_001019695.1
Streptococcaceae	Streptococcus pyogenes	NGAS596	GCF_001019675.1	complete	1		NZ_CP007561.1	+,1595663-1595860	Streptococcus_pyogenes__GCF_001019675.1
Streptococcaceae	Streptococcus pyogenes	NGAS638	GCF_001267845.1	complete	1		NZ_CP010450.1	+,1605631-1605828	Streptococcus_pyogenes__GCF_001267845.1
Streptococcaceae	Streptococcus pyogenes	NGAS743	GCF_001019635.1	complete	1		NZ_CP007560.1	+,1731329-1731526	Streptococcus_pyogenes__GCF_001019635.1
Streptococcaceae	Streptococcus pyogenes	NGAS979	GCF_003203475.1	complete	1		NZ_CP028140.1	+,1604777-1604974	Streptococcus_pyogenes__GCF_003203475.1
Streptococcaceae	Streptococcus pyogenes	NS53	GCF_001638845.2	complete	1		NZ_CP015238.2	+,1572286-1572483	Streptococcus_pyogenes__GCF_001638845.2
Streptococcaceae	Streptococcus pyogenes	NZ131	GCF_000018125.1	complete	1		NC_011375.1	+,1634576-1634773	Streptococcus_pyogenes_NZ131__GCF_000018125.1
Streptococcaceae	Streptococcus pyogenes	SSI-1	GCF_000011285.1	complete	1		NC_004606.1	+,1725130-1725327	Streptococcus_pyogenes_SSI-1__GCF_000011285.1
Streptococcaceae	Streptococcus pyogenes	STAB09014	GCF_001678885.1	complete	1		NZ_CP011069.1	+,1655998-1656195	Streptococcus_pyogenes__GCF_001678885.1
Streptococcaceae	Streptococcus pyogenes	STAB090229	GCF_002238295.1	complete	1		NZ_CP020027.1	+,1668429-1668626	Streptococcus_pyogenes__GCF_002238295.1
Streptococcaceae	Streptococcus pyogenes	STAB10015	GCF_001023495.1	complete	1		NZ_CP011068.1	+,1744635-1744832	Streptococcus_pyogenes__GCF_001023495.1
Streptococcaceae	Streptococcus pyogenes	STAB120304	GCF_002238315.1	complete	1		NZ_CP020082.1	+,1712504-1712701	Streptococcus_pyogenes__GCF_002238315.1
Streptococcaceae	Streptococcus pyogenes	STAB14018	GCF_002163545.1	complete	1		NZ_CP014542.1	+,1712615-1712812	Streptococcus_pyogenes__GCF_002163545.1
Streptococcaceae	Streptococcus pyogenes	STAB902	GCF_000732425.1	complete	1		NZ_CP007041.1	+,1722910-1723107	Streptococcus_pyogenes_STAB902__GCF_000732425.1
Streptococcaceae	Streptococcus pyogenes	TJ11-001	GCF_003025365.1	complete	1		NZ_CP028148.1	+,1759846-1760043	Streptococcus_pyogenes__GCF_003025365.1
Streptococcaceae	Streptococcus ratti	FA-1	GCF_000286075.1	partial	6		NZ_AJTZ01000005.1	+,1391424-1391618	Streptococcus_ratti_FA-1___DSM_20564__GCF_000286075.1
Streptococcaceae	Streptococcus salivarius	ATCC 25975	GCF_002094975.1	complete	2		NZ_CP015283.1	-,464266-464462	Streptococcus_salivarius__GCF_002094975.1
Streptococcaceae	Streptococcus salivarius	ATCC 27945	GCF_002094955.1	complete	1		NZ_CP015282.1	+,1588206-1588402	Streptococcus_salivarius__GCF_002094955.1
Streptococcaceae	Streptococcus salivarius	CCHSS3	GCF_000253335.1	complete	1		NC_015760.1	-,2143827-2144023	Streptococcus_salivarius_CCHSS3__GCF_000253335.1
Streptococcaceae	Streptococcus salivarius	FDAARGOS_259	GCF_002073835.2	complete	1		NZ_CP020451.2	+,1021147-1021343	Streptococcus_salivarius__GCF_002073835.2
Streptococcaceae	Streptococcus salivarius	HSISS4	GCF_000448685.2	complete	1		NZ_CP013216.1	-,2027711-2027907	Streptococcus_salivarius__GCF_000448685.2
Streptococcaceae	Streptococcus salivarius	JF	GCF_001543085.1	complete	1		NZ_CP014144.1	+,2089743-2089939	Streptococcus_salivarius__GCF_001543085.1
Streptococcaceae	Streptococcus salivarius	JIM8777	GCF_000253315.1	complete	1		NC_017595.1	-,2129802-2129998	Streptococcus_salivarius_JIM8777__GCF_000253315.1
Streptococcaceae	Streptococcus salivarius	NCTC 8618	GCF_000785515.1	complete	1		NZ_CP009913.1	-,2118775-2118971	Streptococcus_salivarius__GCF_000785515.1
Streptococcaceae	Streptococcus sanguinis	SK36	GCF_000014205.1	complete	1		NC_009009.1	-,231004-231197	Streptococcus_sanguinis_SK36__GCF_000014205.1
Streptococcaceae	Streptococcus sinensis	HKU4 C5091	GCF_000767835.1	partial	116		NZ_JPEN01000078.1	+,15183-15376	Streptococcus_sinensis__GCF_000767835.1
Streptococcaceae	Streptococcus sobrinus	10919	GCF_003172975.1	complete	1		NZ_CP029491.1	+,2056066-2056257	Streptococcus_sobrinus__GCF_003172975.1
Streptococcaceae	Streptococcus sobrinus	NIDR 6715-15	GCF_003176815.1	complete	1		NZ_CP029559.1	+,2052423-2052614	Streptococcus_sobrinus__GCF_003176815.1
Streptococcaceae	Streptococcus sobrinus	NIDR 6715-7	GCF_003176795.1	complete	1		NZ_CP029560.1	+,2052424-2052615	Streptococcus_sobrinus__GCF_003176795.1
Streptococcaceae	Streptococcus sobrinus	SL1	GCF_003172995.1	complete	1		NZ_CP029490.1	+,2104374-2104565	Streptococcus_sobrinus__GCF_003172995.1
Streptococcaceae	Streptococcus suis	61	GCF_003285225.1	complete	1		NZ_CP017666.1	+,2045260-2045453	Streptococcus_suis__GCF_003285225.1
Streptococcaceae	Streptococcus suis	1081	GCF_003285245.1	complete	1		NZ_CP017667.1	+,2134925-2135118	Streptococcus_suis__GCF_003285245.1
Streptococcaceae	Streptococcus suis	6407	GCF_000732355.1	complete	1		NZ_CP008921.1	+,2184433-2184626	Streptococcus_suis_6407__GCF_000732355.1
Streptococcaceae	Streptococcus suis	05HAS68	GCF_000168355.3	complete	1		NZ_CP002007.2	+,2096307-2096500	Streptococcus_suis_05HAS68__GCF_000168355.3
Streptococcaceae	Streptococcus suis	90-1330	GCF_001610935.1	complete	1		NZ_CP012731.1	-,1142577-1142770	Streptococcus_suis__GCF_001610935.1
Streptococcaceae	Streptococcus suis	A7	GCF_000233575.1	complete	1		NC_017622.1	+,1961692-1961885	Streptococcus_suis_A7__GCF_000233575.1
Streptococcaceae	Streptococcus suis	AH681	GCF_002812525.1	complete	1		NZ_CP025043.1	+,2325221-2325414	Streptococcus_suis__GCF_002812525.1
Streptococcaceae	Streptococcus suis	BM407	GCF_000026745.1	complete	2		NC_012926.1	+,2069432-2069625	Streptococcus_suis_BM407__GCF_000026745.1
Streptococcaceae	Streptococcus suis	CS100322	GCF_002688665.1	complete	1		NZ_CP024050.1	+,2060856-2061049	Streptococcus_suis__GCF_002688665.1
Streptococcaceae	Streptococcus suis	CZ130302	GCF_002803825.1	complete	1		NZ_CP024974.1	+,2428103-2428296	Streptococcus_suis__GCF_002803825.1
Streptococcaceae	Streptococcus suis	D12	GCF_000231905.1	complete	1		NC_017621.1	+,2093617-2093810	Streptococcus_suis_D12__GCF_000231905.1
Streptococcaceae	Streptococcus suis	D9	GCF_000231885.1	complete	1		NC_017620.1	+,2098003-2098196	Streptococcus_suis_D9__GCF_000231885.1
Streptococcaceae	Streptococcus suis	DN13	GCF_001640765.1	complete	1		NZ_CP015557.1	+,2073610-2073803	Streptococcus_suis__GCF_001640765.1
Streptococcaceae	Streptococcus suis	GZ0565	GCF_001721625.1	complete	1		NZ_CP017142.1	+,2041327-2041520	Streptococcus_suis__GCF_001721625.1
Streptococcaceae	Streptococcus suis	GZ1	GCF_000018185.1	complete	1		NC_017617.1	+,1963802-1963995	Streptococcus_suis_GZ1__GCF_000018185.1
Streptococcaceae	Streptococcus suis	HA0609	GCF_002736265.1	complete	1		NZ_CP024126.1	-,2080793-2080986	Streptococcus_suis__GCF_002736265.1
Streptococcaceae	Streptococcus suis	HN105	GCF_003144175.1	complete	2		NZ_CP029398.1	+,2114092-2114285	Streptococcus_suis__GCF_003144175.1
Streptococcaceae	Streptococcus suis	HN136	GCF_002831545.1	complete	1		NZ_CP025095.1	+,2605743-2605936	Streptococcus_suis__GCF_002831545.1
Streptococcaceae	Streptococcus suis	JS14	GCF_000186405.1	complete	1		NC_017618.1	+,2060643-2060836	Streptococcus_suis_JS14__GCF_000186405.1
Streptococcaceae	Streptococcus suis	JSHA1003	GCF_003352205.1	complete	1		NZ_CP030125.1	+,2140816-2141009	Streptococcus_suis__GCF_003352205.1
Streptococcaceae	Streptococcus suis	LSM102	GCF_002189695.1	complete	1		NZ_CP016175.1	+,1991139-1991332	Streptococcus_suis__GCF_002189695.1
Streptococcaceae	Streptococcus suis	NSUI002	GCF_001272635.1	complete	1		NZ_CP011419.1	+,2173519-2173712	Streptococcus_suis__GCF_001272635.1
Streptococcaceae	Streptococcus suis	NSUI060	GCF_001572685.1	complete	3		NZ_CP012911.1	-,137607-137800	Streptococcus_suis__GCF_001572685.1
Streptococcaceae	Streptococcus suis	P1/7	GCF_000091905.1	complete	1		NC_012925.1	+,1930698-1930891	Streptococcus_suis_P1_7__GCF_000091905.1
Streptococcaceae	Streptococcus suis	S735	GCF_000294495.1	complete	1		NC_018526.1	+,1904092-1904285	Streptococcus_suis_S735__GCF_000294495.1
Streptococcaceae	Streptococcus suis	SC070731	GCF_000344765.1	complete	1		NC_020526.1	+,2061270-2061463	Streptococcus_suis_SC070731__GCF_000344765.1
Streptococcaceae	Streptococcus suis	SC19	GCF_002111405.1	complete	1		NZ_CP020863.1	+,2019173-2019366	Streptococcus_suis__GCF_002111405.1
Streptococcaceae	Streptococcus suis	SC84	GCF_000026725.1	complete	1		NC_012924.1	+,2019105-2019298	Streptococcus_suis_SC84__GCF_000026725.1
Streptococcaceae	Streptococcus suis	SH0104	GCF_003288175.1	complete	1		NZ_CP025419.1	+,2161769-2161962	Streptococcus_suis__GCF_003288175.1
Streptococcaceae	Streptococcus suis	SH1510	GCF_003352225.1	complete	1		NZ_CP030124.1	+,2137905-2138098	Streptococcus_suis__GCF_003352225.1
Streptococcaceae	Streptococcus suis	SS12	GCF_000231865.1	complete	1		NC_017619.1	+,2020075-2020268	Streptococcus_suis_SS12__GCF_000231865.1
Streptococcaceae	Streptococcus suis	SS2-1	GCF_001936415.1	complete	1		NZ_CP018908.1	+,1994484-1994677	Streptococcus_suis__GCF_001936415.1
Streptococcaceae	Streptococcus suis	ST1	GCF_000231925.1	complete	1		NC_017950.1	+,1952307-1952500	Streptococcus_suis_ST1__GCF_000231925.1
Streptococcaceae	Streptococcus suis	ST3	GCF_000204625.1	complete	1		NC_015433.1	+,1946970-1947163	Streptococcus_suis_ST3__GCF_000204625.1
Streptococcaceae	Streptococcus suis	T15	GCF_000494895.1	complete	1		NC_022665.1	+,2163315-2163508	Streptococcus_suis_T15__GCF_000494895.1
Streptococcaceae	Streptococcus suis	TL13	GCF_000390245.1	complete	1		NC_021213.1	+,1947745-1947938	Streptococcus_suis_TL13__GCF_000390245.1
Streptococcaceae	Streptococcus suis	YB51	GCF_000471985.1	complete	1		NC_022516.1	+,1962264-1962457	Streptococcus_suis_YB51__GCF_000471985.1
Streptococcaceae	Streptococcus suis	ZY05719	GCF_000993745.1	complete	1		NZ_CP007497.1	+,2018107-2018300	Streptococcus_suis__GCF_000993745.1
Streptococcaceae	Streptococcus thermophilus	ACA-DC 2	GCF_900094135.1	partial	1		NZ_LT604076.1	-,1670140-1670336	Streptococcus_thermophilus__GCF_900094135.1
Streptococcaceae	Streptococcus thermophilus	APC151	GCF_002012365.1	complete	1		NZ_CP019935.1	-,982089-982285	Streptococcus_thermophilus__GCF_002012365.1
Streptococcaceae	Streptococcus thermophilus	ASCC 1275	GCF_000698885.1	complete	1		NZ_CP006819.1	-,126893-127089	Streptococcus_thermophilus_ASCC_1275__GCF_000698885.1
Streptococcaceae	Streptococcus thermophilus	B59671	GCF_002443035.1	complete	1		NZ_CP022547.1	-,1087253-1087449	Streptococcus_thermophilus__GCF_002443035.1
Streptococcaceae	Streptococcus thermophilus	CNRZ1066	GCF_000011845.1	complete	1		NC_006449.1	-,1734914-1735110	Streptococcus_thermophilus_CNRZ1066__GCF_000011845.1
Streptococcaceae	Streptococcus thermophilus	CS8	GCF_001685375.1	complete	1		NZ_CP016439.1	+,970951-971147	Streptococcus_thermophilus__GCF_001685375.1
Streptococcaceae	Streptococcus thermophilus	DGCC 7710	GCF_002843115.1	complete	1		NZ_CP025216.1	-,1788021-1788217	Streptococcus_thermophilus__GCF_002843115.1
Streptococcaceae	Streptococcus thermophilus	EPS	GCF_002846155.1	complete	1		NZ_CP025400.1	-,1750820-1751016	Streptococcus_thermophilus__GCF_002846155.1
Streptococcaceae	Streptococcus thermophilus	GABA	GCF_002846075.1	complete	1		NZ_CP025399.1	-,1794550-1794746	Streptococcus_thermophilus__GCF_002846075.1
Streptococcaceae	Streptococcus thermophilus	JIM 8232	GCF_000253395.1	complete	1		NC_017581.1	-,1868046-1868242	Streptococcus_thermophilus_JIM_8232__GCF_000253395.1
Streptococcaceae	Streptococcus thermophilus	KLDS 3.1003	GCF_001705585.1	complete	1		NZ_CP016877.1	-,512565-512761	Streptococcus_thermophilus__GCF_001705585.1
Streptococcaceae	Streptococcus thermophilus	KLDS SM	GCF_001663795.1	complete	1		NZ_CP016026.1	-,1099903-1100099	Streptococcus_thermophilus__GCF_001663795.1
Streptococcaceae	Streptococcus thermophilus	LMD-9	GCF_000014485.1	complete	3		NC_008532.1	-,1793574-1793770	Streptococcus_thermophilus_LMD-9__GCF_000014485.1
Streptococcaceae	Streptococcus thermophilus	LMG 18311	GCF_000011825.1	complete	1		NC_006448.1	-,1733045-1733241	Streptococcus_thermophilus_LMG_18311__GCF_000011825.1
Streptococcaceae	Streptococcus thermophilus	MN-BM-A01	GCF_001280285.1	complete	1		NZ_CP012588.1	-,1600358-1600554	Streptococcus_thermophilus__GCF_001280285.1
Streptococcaceae	Streptococcus thermophilus	MN-BM-A02	GCF_001008015.1	complete	1		NZ_CP010999.1	-,1786006-1786202	Streptococcus_thermophilus__GCF_001008015.1
Streptococcaceae	Streptococcus thermophilus	MN-ZLW-002	GCF_000262675.1	complete	1		NC_017927.1	-,1786759-1786955	Streptococcus_thermophilus_MN-ZLW-002__GCF_000262675.1
Streptococcaceae	Streptococcus thermophilus	ND03	GCF_000182875.1	complete	1		NC_017563.1	-,1770203-1770399	Streptococcus_thermophilus_ND03__GCF_000182875.1
Streptococcaceae	Streptococcus thermophilus	ND07	GCF_001855705.1	complete	1		NZ_CP016394.1	+,879060-879256	Streptococcus_thermophilus__GCF_001855705.1
Streptococcaceae	Streptococcus thermophilus	S9	GCF_001514435.1	complete	1		NZ_CP013939.1	+,992507-992703	Streptococcus_thermophilus__GCF_001514435.1
Streptococcaceae	Streptococcus thermophilus	SMQ-301	GCF_000971665.1	complete	1		NZ_CP011217.1	-,1799172-1799368	Streptococcus_thermophilus__GCF_000971665.1
Streptococcaceae	Streptococcus thermophilus	ST109	GCF_003402855.1	complete	1		NZ_CP031545.1	-,1726924-1727120	Streptococcus_thermophilus__GCF_003402855.1
Streptococcaceae	Streptococcus thermophilus	ST3	GCF_002286255.1	complete	1		NZ_CP017064.1	-,1802229-1802425	Streptococcus_thermophilus__GCF_002286255.1
Streptococcaceae	Streptococcus thoraltensis	DSM 12221	GCF_000380145.1	partial	48		NZ_KB904629.1	+,99004-99198	Streptococcus_thoraltensis_DSM_12221__GCF_000380145.1
Streptococcaceae	Streptococcus uberis	0140J	GCF_000009545.1	complete	1		NC_012004.1	-,210043-210238	Streptococcus_uberis_0140J__GCF_000009545.1
Streptococcaceae	Streptococcus uberis	NZ01	GCF_002814135.1	complete	1		NZ_CP022435.1	-,231690-231885	Streptococcus_uberis__GCF_002814135.1
Streptococcaceae	Streptococcus vestibularis	22-06 S6 SAS601000001	GCF_001657915.1	partial	7		NZ_LXZX01000005.1	-,471655-471850	Streptococcus_vestibularis__GCF_001657915.1
Streptococcaceae	Streptococcus vestibularis	ATCC 49124	GCF_000188295.1	partial	21		NZ_GL831112.1	+,69811-70006	Streptococcus_vestibularis_ATCC_49124__GCF_000188295.1
Streptococcaceae	Streptococcus vestibularis	OM08-1	GCF_003438185.1	partial	52		NZ_QSTK01000007.1	+,44292-44487	Streptococcus_vestibularis__GCF_003438185.1
