# Supplementary material for: Insights into 6S RNA in lactic acid bacteria (LAB)
Source: BMC Genom Data. 2021 Sep 3;22:29. doi: 10.1186/s12863-021-00983-2 (PMC8414754; doi:10.1186/s12863-021-00983-2)
Supplement: Supplementary file 7 — Additional file 7 Predicted cre site motifs (xls). Predicted cre sites sequences and positions relative to the 6S RNA start site. [file 12863_2021_983_MOESM7_ESM.xls]

## Sheet: Sheet1
species/ genome	MAST left-most position	MAST p-value	extracted cre motif
Lactobacillus_backii__GCF_001663655.1_rc_x1	88	6.5e-05	AGCATGCCTTTTCA			1 = start of 6S RNA
Lactobacillus_bifermentans_DSM_20003__GCF_001434575.1_rc_x1	88	6.7e-05	AGCATGCCTTTTCA
Lactobacillus_coryniformis_subsp__coryniformis__GCF_001742375.1_rc	87	5.3e-05	AGCCAGCCTTTTCA
Lactobacillus_rennini_DSM_20253__GCF_001436505.1_rc_x1	87	5.2e-05	AGCCAGCCTTTTCA
Lactobacillus_vaginalis_DSM_5837___ATCC_49540__GCF_000159435.1_rc	86	2.9e-05	AGTATGCCTTTTCA
Streptococcus_canis__GCF_002770555.1_rc	86	3.2e-05	TGCAAGCCGTTTCA
Streptococcus_castoreus_DSM_17536__GCF_000425025.1_rc_x1	86	3.4e-05	TGCAAGCCGTTTCA
Streptococcus_didelphis_DSM_15616__GCF_000380005.1_rc	85	3.1e-05	TGCAAGCCGTTTCA
Streptococcus_equi_subsp__zooepidemicus_ATCC_35246__GCF_000219765.1_rc	86	4e-05	TGCAAGCCGTTTCA
Streptococcus_gallolyticus__GCF_001477575.1_rc_x1	86	5.9e-05	TGCAAGCCGTTACA
Streptococcus_halotolerans__GCF_001598035.1_rc_x1	87	3.2e-05	TGCAAGCCGTTTCA
Streptococcus_ictaluri_707-05__GCF_000188015.2_rc_x1	85	3.4e-05	TGCAAGCCGTTTCA
Streptococcus_iniae__GCF_000831485.1_rc_x1	86	5.5e-05	TGCAAGCCGTTACA
Streptococcus_pantholopis__GCF_001642085.1_rc	88	3.6e-05	TGCAAGCCGTTTCA
Streptococcus_parauberis__GCF_002900385.1_rc_x1	85	3e-05	TGCAAGCCGTTTCA
Streptococcus_phocae__GCF_001302265.1_rc	86	3.2e-05	TGCAAGCCGTTTCA
Streptococcus_uberis_0140J__GCF_000009545.1_rc_x1	86	2.9e-05	TGCAAGCCGTTTCA
Allofustis_seminis_DSM_15817__GCF_000374325.1_rc	-35	9.7e-06	TGACACCGCTTTTA
Atopococcus_tabaci_DSM_17538__GCF_000429585.1_rc	-93	8.9e-05	GTTAAGCGTTTACT
Carnobacterium_alterfunditum_DSM_5972__GCF_000744115.1_rc	-93	5.3e-05	AATAACCGCTTTCT
Carnobacterium_inhibens_subsp__gilichinskyi__GCF_000493735.1_rc	-93	1.8e-05	ATTAACCGCTTTCT
Enterococcus_aquimarinus__GCF_001885765.1_rc	-66	4.2e-06	AAAAAACGCTTTCA
Enterococcus_asini__GCF_001885725.1	-67	7.8e-06	CGACAGCGCTTTCA
Enterococcus_caccae__GCF_001885825.1_rc	-63	7e-06	ATAATCCGCTTTCA
Enterococcus_canintestini__GCF_002269685.1_rc	-66	2e-06	AGACAGCGTTTACA
Enterococcus_canis__GCF_001885805.1_rc	-65	1.3e-06	ATTAAACGCTTTCA
Enterococcus_columbae_DSM_7374___ATCC_51263__GCF_000373065.1	-66	1.4e-05	TGTAAACGTTACCT
Enterococcus_faecalis_ARO1_DG__GCF_002814115.1_rc	-66	5.8e-06	ATAATACGCTTTCA
Enterococcus_phoeniculicola__GCF_001886115.1_rc	-66	1.1e-05	TGATTACGCTTTCT
Enterococcus_rivorum__GCF_001742285.1_rc	-64	3.7e-05	ATAATCCGTTTACA
Enterococcus_saccharolyticus__GCF_001886235.1_rc	-65	8.3e-05	GAGAAACGCTTACA
Globicatella_sanguinis__GCF_002847845.1_rc	-76	6.2e-05	TGATTGCGGTTTAA
Lacticigenium_naphtae_DSM_19658__GCF_000425865.1_rc	-92	2.9e-05	AGATTGCGGTTACA
Lactobacillus_amylolyticus__GCF_002075105.1	-51	3.4e-05	TGGAAAGGCTTTCT
Lactobacillus_animalis__GCF_002894975.1	-56	6.5e-05	TGATAACGCTTCAT
Lactobacillus_apodemi_DSM_16634___JCM_16172__GCF_001434405.1_rc	-56	2.1e-05	TGGTAACGCTTTTA
Lactobacillus_backii__GCF_001663655.1_rc	-84	1.4e-05	AATTAACGCTTTCA
Lactobacillus_bifermentans_DSM_20003__GCF_001434575.1	-88	3e-05	CGAAACCGCTTTAA
Lactobacillus_brantae_DSM_23927__GCF_001436115.1	-55	8e-05	TGGTAGCGGATACA
Lactobacillus_ceti_DSM_22408__GCF_000423245.1	-53	1.7e-05	TAAAAACGTTTTCT
Lactobacillus_delbrueckii_subsp__bulgaricus_2038__GCF_000191165.1	-51	7e-07	TGAAAGCGCTGTAA
Lactobacillus_equicursoris_DSM_19284___JCM_14600___CIP_110162__GCF_001434815.1	-51	8.7e-06	TGTAAGCGCTATTT
Lactobacillus_fuchuensis__GCF_900258455.1_rc	-54	2.6e-05	AGACACCGGTTACA
Lactobacillus_herbarum__GCF_001039045.1_rc	-67	8.9e-06	AGAAACCGCTAACA
Lactobacillus_hokkaidonensis_JCM_18461__GCF_000829395.1_rc	-37	2.4e-05	TAATTGCGCTTACA
Lactobacillus_hordei_DSM_19519__GCF_001434845.1_rc	-47	3.5e-05	AGTAACCGTTAACA
Lactobacillus_ingluviei_DSM_15946__GCF_001435775.1_rc	-52	1.1e-05	TGAAAACCCTTGCA
Lactobacillus_kefiranofaciens_ZW3__GCF_000214785.1_rc	-51	6.7e-06	AGTTAGCGCATTCA
Lactobacillus_mali__GCF_001437155.1_rc	-47	3.5e-05	AGTAACCGTTAACA
Lactobacillus_paraplantarum__GCF_001443645.1	-70	4.1e-05	CGAAACCGTTAACA
Lactobacillus_saniviri_JCM_17471___DSM_24301__GCF_001437465.1_rc	-44	7.4e-06	TGCTAGCGCTTGCA
Lactobacillus_suebicus_DSM_5007___KCTC_3549__GCF_000260395.1_rc	-37	9.2e-06	TGATTGCGCTATCA
Lactobacillus_vaccinostercus_DSM_20634__GCF_001436295.1_rc	-37	9.7e-06	TGATTGCGCTATCA
Lactobacillus_xiangfangensis__GCF_001438845.1_rc	-70	9.6e-06	AGAAACCGCTAACA
Lactococcus_garvieae_ATCC_49156__GCF_000269925.1	-59	4.9e-06	TGAAACCGCTAACT
Lactococcus_lactis__GCF_000761115.1_rc	-54	6.3e-06	TTAAACCGCTTTCT
Lactococcus_plantarum__GCF_002441715.1_rc	-62	9.7e-07	AGTAAACGTTTTCA
Streptococcus_azizii__GCF_001984705.1	-71	3.5e-05	CGACAACGCTTTCT
Streptococcus_bovimastitidis__GCF_001885095.1_rc	-77	6.2e-05	GGCAACCGTTTCCA
Streptococcus_castoreus_DSM_17536__GCF_000425025.1_rc	-69	2.1e-05	AGCAAACGGTTACA
Streptococcus_gallolyticus__GCF_001477575.1_rc	-69	9.5e-05	GAAAACCGCTTTCT
Streptococcus_halotolerans__GCF_001598035.1_rc	-68	9.7e-06	AGCAACCGCTTCCA
Streptococcus_ictaluri_707-05__GCF_000188015.2	-69	1.4e-05	AGAAAACGGTTCCA
Streptococcus_iniae__GCF_000831485.1_rc	-69	6.6e-06	AGCAAACGTTTACA
Streptococcus_macacae_NCTC_11558__GCF_000187995.2_rc_x1	-68	4.1e-05	TTGAAGCCTTTTCA
Streptococcus_parauberis__GCF_002900385.1_rc	-70	2.1e-05	AGCAACCGTTTCCA
Streptococcus_pseudoporcinus_LQ_940-04__GCF_000188035.1_rc	-77	7.9e-06	AGCAACCGTTTACA
Streptococcus_suis_05HAS68__GCF_000168355.3_rc	-71	9.3e-07	TGACACCGCTTACA
Streptococcus_suis__GCF_002803825.1_rc	-72	4.7e-07	TGATAACGTTTTCA
Streptococcus_uberis_0140J__GCF_000009545.1_rc	-75	3.3e-05	GGTAACCGTTTCCA
